# Supplementary material for: Long-term results of topical 0.02% tacrolimus ointment for refractory ocular surface inflammation in pediatric patients
Source: BMC Ophthalmol. 2021 Jun 5;21:247. doi: 10.1186/s12886-021-01998-0 (PMC8178927; doi:10.1186/s12886-021-01998-0)
Supplement: Supplementary file 1 — Additional file 1. Raw data from pediatric patients using topical 0.02% tacrolimus ointment for the treatment of refractory ocular surface inflammation. [file 12886_2021_1998_MOESM1_ESM.xls]

## Sheet: A
			Long-term results of topical 0.02% tacrolimus ointment for refractory ocular surface inflammation in pediatric patients
			Kyungmin Koh1, MD, PhD, Ikhyun Jun2, MD, PhD, Tae-im Kim2, MD, PhD, Eung Kweon Kim3, MD, PhD, Kyoung Yul Seo2, MD, PhD
				1 Kim's Eye Hospital, Seoul, Republic of Korea
				2 Department of Ophthalmology, The Institute of Vision Research, Yonsei University College of Medicine, Seoul, Republic of Korea
				3 Saevit Eye Hospital, Goyang, Republic of Korea
									OD	OS	BCVA	OD	OS	steroid				BCVA			steroid						age
5	4504	eyes are burning and red, so I only use it for one day -> punctal plug, f1, liposic	3	F	2002-01-20	4012378	2014-05-21	bid	0.8	0.9		13	12		2014-06-25	0.8	0.8		12	12		35	1.16667				12.3397	SJS Hx (+), blepharitis, chronic conjunctivitis
7	5681	f/u loss	3	F	1999-09-09	4123697	2015-03-30	bid	1	1		12	13										0				15.5644	Conjunctivitis, allergic
9	4146	Discontinued due to inconvenience in using ointment -> Restasis tid(OU)	3	F	2006-10-18	5184448	2018-02-23	bid	0.3	0.3		18	26		2018-03-09	0.3	0.3		16	32		14	0.466667				11.3589	conjunctivitis, allergic
13	3845	f/u loss	3	M	2007-03-10	5281159	2017-09-18	bid	1	1													0				10.5342	Conjunctivitis, allergic(알레르기성 결막염)
24	2463	Sick and swollen to stop -> restasis bid	3	F	2009-03-19	5835578	2015-12-16	bid	0.7	0.7		20	12		2015-12-21	0.7	0.7					5	0.166667				6.74795	Acute atopic conjunctivitis(급성 아토피성 결막염)
25	4904	f/u loss	3	M	2004-03-13	5927201	2017-08-16	bid	1	1		18	16										0				13.4356	Conjunctivitis, allergic(알레르기성 결막염)
27	2530	f/u loss	3	F	2007-11-04	5935796	2014-10-08	bid	1	1													0				6.93151	Conjunctivitis, allergic(알레르기성 결막염)
30	2905	f/u loss	3	M	2006-06-28	7350570	2014-06-11	bid	0.5	0.8													0				7.9589	Conjunctivitis, allergic(알레르기성 결막염)
33	1657	f/u loss	3	F	2010-10-31	7461677	2015-05-15	bid	0.8	0.7		14	16										0				4.53973	Conjunctivitis, allergic(알레르기성 결막염)
54	3016	Discontinued because the ointment is uncomfortable and difficult to use.	3	F	2009-07-21	7962569	2017-10-23	bid	0.7	0.7					2018-02-19	0.7	0.7					119	3.96667				8.26301	Conjunctivitis, allergic(알레르기성 결막염)
62	3378	f/u loss	3	M	2006-12-21	8197987	2016-03-21	bid	0.7	0.7		15	15										0				9.25479	Conjunctivitis, allergic(알레르기성 결막염)
1	5454	Stop because it stings and start restasis bid	3	F	1995-01-31	2761799	2010-01-06	bid	0.6	0.7		12	13		2010-01-20	0.7	0.8		14	12		14	0.466667				14.9425	Blepharitis superimposed on VKC
1+2:730	3048	so itchy and uncomfortable that I use only one day-> Restasis qid	3	M	2006-11-07	5217960	2015-03-13	bid	1	1		20	20		2015-04-20	1	1		22	16		38	1.26667				8.35068	Other atopic dermatitis(기타 아토피성 피부염), Abscess of eyelid(눈꺼풀의 농양)
8	4978	symptom improvement -> Preserve	2	M	1996-06-25	4384410	2010-02-10	bid	0.9	0.9	0.045	15	16	3	2018-02-14	0.9	0.9	0.045	15	16	1	2926	97.5333	98	98	13.64	13.6384	Stevens-Johnson disease
38	3255	symptom improvement -> Preserve	2	F	2004-07-28	7691035	2013-06-26	bid	1	1	0	16	18	4	2018-02-21	1	1	0	16	18	0	1701	56.7	57	57	8.92	8.91781	AKC
19	1930	symptom improvement -> Preserve	2	M	2008-05-30	5562432	2013-09-11	bid	0.5	0.4	0.397	14	13	2	2018-03-28	0.3	1	0	15	13	1	1659	55.3	55	55	5.29	5.28767	GVHD
22	2166	symptom improvement -> Preserve	2	F	2008-09-19	5650116	2014-08-25	bid	0.6	0.4	0.397	11	13	4	2018-02-09	0.5	0.2	0.698	11	13	1	1264	42.1333	42	42	5.93	5.93425	GVHD
15	5110	symptom improvement -> Preserve	2	M	2000-06-21	5359642	2014-06-18	bid	0.4	0.7	0.154	10	13	4	2017-01-04	0.6	0.9	0.045	13	19	1	931	31.0333	31	31	14	14	PKC
37	5426	symptom improvement -> Preserve	2	F	2000-07-09	7643054	2015-05-18	bid	0.8	0.7	0.154	14	13	4	2017-05-29	0.8	0.6	0.221	17	17	2	742	24.7333	25	25	14.87	14.8658	GVHD
42	4462	symptom improvement -> Preserve	2	M	2002-10-25	7772420	2015-01-12	bid	0.5	0.5	0.301	15	16	2	2017-01-11	0.5	0.6	0.221	16	15	1	730	24.3333	24	24	12.22	12.2247	GVHD
66	6155	symptom improvement -> Preserve	2	F	1999-08-30	8274468	2016-07-06	bid	0.8	0.8	0.096	19	26	3	2018-03-19	1	1	0	20	18	0	621	20.7	21	21	16.86	16.863	AKC
61	3002	symptom improvement -> Preserve	2	M	2008-06-11	8168496	2016-08-30	bid	0.6	0.7	0.154	11	13	4	2018-04-11	0.7	0.8	0.096	11	13	2	589	19.6333	20	20	8.22	8.22466	GVHD
64	4400	symptom improvement -> Preserve	2	M	2004-06-14	8259709	2016-07-01	bid	0.7	0.7	0.154	9	9	2	2018-02-23	0.8	0.5	0.301	14	10	1	602	20.0667	20	20	12.05	12.0548	AKC
40	3939	symptom improvement -> Preserve	2	M	2002-10-09	7708141	2013-07-22	bid	0.4	0.4	0.397	12	12	1	2014-12-29	0.7	0.6	0.221	16	14	1	525	17.5	18	18	10.79	10.7918	VKC
34	2407	symptom improvement -> Preserve	2	M	2005-10-08	7490588	2012-05-11	bid	0.5	0.2	0.698	11	13	3	2013-11-06	0.7	0.6	0.221	16	12	1	544	18.1333	18	18	6.59	6.59452	VKC
59	910	symptom improvement -> Preserve	2	F	2014-03-31	8117066	2016-09-26	bid	0.8	0.9	0.045	11	13	4	2018-02-19	0.8	0.9	0.045	11	13	0	511	17.0333	17	17	2.49	2.49315	GVHD
26	6327	symptom improvement -> Preserve	2	M	1994-11-29	5934456	2012-03-26	bid	1	1	0	11	11	4	2013-05-31	1	1	0	12	14	0	431	14.3667	14	14	17.33	17.3342	VKC
39	1387	symptom improvement -> Preserve	2	M	2013-03-26	7693308	2017-01-11	bid	1	0.8	0.096	11	13	4	2018-02-21	1	0.8	0.096	16	15	0	406	13.5333	14	14	3.8	3.8	AKC
56	987	symptom improvement -> Preserve	2	F	2014-07-09	8033937	2017-03-22	bid	0.7	0.6	0.221	16	12	3	2018-04-04	0.7	0.6	0.221	11	13	0	378	12.6	13	13	2.7	2.70411	GVHD
32	5639	symptom improvement -> Preserve	2	M	1998-01-03	7411415	2013-06-12	bid	1	0.7	0.154	19	14	3	2014-03-24	0.8	1	0	18	17	1	285	9.5	10	10	15.45	15.4493	GVHD
44	3356	symptom improvement -> Preserve	2	M	2004-11-12	7802962	2014-01-20	bid	0.6	1	0	20	20	4	2014-10-01	0.9	1	0	15	14	1	254	8.46667	8	8	9.19	9.19452	VKC
69	3661	symptom improvement -> Preserve	2	M	2007-05-11	8440026	2017-05-19	bid	1	1	0	21	21	4	2018-01-05	1	0.9	0.045	14	19	0	231	7.7	8	8	10.03	10.0301	AKC
68	4512	symptom improvement -> Preserve	2	M	2004-05-31	8298324	2016-10-07	bid	0.15	0.1	1	17	14	3	2017-06-09	0.15	0.1	1	6	20	0	245	8.16667	8	8	12.36	12.3616	AKC
21	2927	symptom improvement -> Preserve	2	M	2009-07-07	5646704	2017-07-12	bid	1	1	0	16	12	3	2018-02-21	1	1	0	11	13	1	224	7.46667	7	7	8.02	8.01918	AKC
47	3480	symptom improvement -> Preserve	2	M	2004-11-09	7839788	2014-05-21	bid	1	1		16	15		2014-10-20	1	1		13	12		152	5.06667	5		9.53	9.53425	Conjunctivitis, allergic(알레르기성 결막염)
53	2634	symptom improvement -> Preserve	2	M	2010-03-06	7900471	2017-05-22	bid	1	1					2017-10-23	1	1					154	5.13333	5		7.22	7.21644	Conjunctivitis, allergic(알레르기성 결막염)
36	5831	symptom improvement -> Preserve	2	M	1997-01-17	7612261	2013-01-04	bid	0.9	0.9		16	20		2013-04-24	1	1		15	18		110	3.66667	4			15.9753	Ocular involvement of Stevens-Johnson syndrome(OU)
31	5329	symptom improvement -> Preserve	2	M	2003-03-30	7368300	2017-10-31	bid	0.5	0.4		18	19		2018-03-14	0.9	0.8		16	14		134	4.46667	4			14.6	R/o ocular GVHD
41	6209	symptom improvement -> Preserve	2	F	1997-07-21	7713017	2014-07-21	bid	0.3	1		9	13		2014-09-15	0.3	1		8	12		56	1.86667	2			17.011	corneal phlyctenulosis
28	3391	symptom improvement -> Preserve	2	F	2008-10-21	5945146	2018-02-02	bid	1	1		20	20		2018-04-06	1	1		20	20		63	2.1	2			9.29041	Corneal disorder, unspecified(각막 장애)
67	6188	symptom improvement -> Preserve	2	F	2000-09-06	8292284	2017-08-16	bid	1	1		10	14		2017-10-18	1	1		15	12		63	2.1	2			16.9534	ocular GVHD
23	3273	symptom improvement -> Preserve	2	F	2009-03-28	5751622	2018-03-14	bid	0.8	0.8					2018-04-16	0.8	0.8					33	1.1	1			8.96712	Conjunctivitis, allergic(알레르기성 결막염), Neurofibromatosis(신경 섬유종증)
35	3768	symptom improvement -> Preserve	2	M	2004-10-16	7564951	2015-02-09	bid	0.9	1		29	21		2015-02-23	0.8	1		13	11		14	0.466667	1			10.3233	Graft versus host disease(이식숙주편대 반응)
58	5454	symptom improvement -> Preserve	2	M	2000-08-29	8097403	2015-08-05	bid	0.7	0.5		12	14		2015-08-12	0.5	0.4		13	12		7	0.233333	1			14.9425	limbal cell deficiency & severe allergic conjuntivitis
65	2329	symptom improvement -> Preserve	2	M	2010-02-19	8261034	2016-07-06	bid	1	1		12	13		2016-08-10	1	1					35	1.16667	1			6.38082	Conjunctivitis, allergic(알레르기성 결막염)
70	3694	symptom improvement -> Preserve	2	M	2007-08-15	8520069	2017-09-25	bid	1	1		18	18		2017-10-17	1	1		19	19		22	0.733333	1			10.1205	marginal keratitis
72	3323	symptom improvement -> Preserve	2	F	2009-01-09	8599034	2018-02-14	bid	0.7	1					2018-03-14	0.7	1					28	0.933333	1			9.10411	Blepharitis(안검염)
2	5236	Symptoms are good and discontinued	1	F	1996-12-16	3380544	2011-04-18	bid	0.5	0.6	0.221	15	15	4	2015-01-19	1	1	0	15	19	2	1372	45.7333	46	46	14.35	14.3452	AKC
3	3878	Symptoms are good and discontinued	1	F	2000-12-20	3812438	2011-08-03	bid	0.05	0.05	1.397	10	14	3	2015-01-28	0.05	0.05	1.397	10	14	0	1274	42.4667	42	42	10.62	10.6247	ocular pemphigoid
55	3359	Symptoms are good and discontinued	1	F	2006-02-02	7964716	2015-04-15	bid	0.5	0.3	0.522	20	20	2	2018-04-11	0.9	1	0	18	18	0	1092	36.4	36	36	9.2	9.20274	AKC
17	4419	Symptoms are good and discontinued	1	M	1998-08-31	5476386	2010-10-06	bid	0.7	0.7	0.154	13	16	4	2012-09-24	0.9	0.6	0.221	12	17	0	719	23.9667	24	24	12.11	12.1068	VKC
49	4766	Symptoms are good and discontinued	1	F	2001-04-24	7856559	2014-05-12	bid	0.9	0.9	0.045	14	13	2	2016-01-25	0.4	0.4	0.397	12	14	0	623	20.7667	21	21	13.06	13.0575	VKC
14	6206	Symptoms are good and discontinued	1	F	1996-08-03	5309430	2013-07-31	bid	1	1	0	15	13	4	2014-12-31	1	1	0	16	12	1	518	17.2667	17	17	17	17.0027	AKC
50	3254	Symptoms are good and discontinued	1	F	2006-01-31	7863769	2014-12-29	bid	1	1	0	15	15	3	2016-02-17	1	1	0	17	17	0	415	13.8333	14	14	8.92	8.91507	AKC
43	5839	Symptoms are good and discontinued	1	F	1999-04-04	7788790	2015-03-30	bid	0.7	0.3	0.522	10	14	4	2016-04-11	0.7	0.7	0.154	13	12	0	378	12.6	13	13	16	15.9973	GVHD
20	6189	Symptoms are good and discontinued	1	F	2000-04-11	5592187	2017-03-22	bid	0.5	1	0	15	12	3	2018-03-07	0.7	0.7	0.154	19	16	0	350	11.6667	12	12	16.96	16.9562	AKC
18	4528	Symptoms are good and discontinued	1	F	2000-11-16	5491732	2013-04-10	bid	0.8	0.7	0.154	24	23	4	2014-02-28	0.8	0.7	0.154	16	17	1	324	10.8	11	11	12.41	12.4055	PKC
52	4919	Symptoms are good and discontinued	1	M	2001-02-02	7880984	2014-07-23	bid	1	1	0	16	17	4	2015-05-06	1	1	0	12	14	0	287	9.56667	10	10	13.48	13.4767	VKC
29	6017	Symptoms are good and discontinued	1	M	1998-01-15	7280959	2014-07-07	bid	0.4	1	0	18	11	4	2015-01-12	0.7	0.9	0.045	13	14	0	189	6.3	6	6	16.48	16.4849	AKC
16	3504	Symptoms are good and discontinued	1	M	2002-03-07	5369325	2011-10-10	bid	0.5	0.8	0.096	12	16	4	2012-04-18	0.8	0.7	0.154	14	19	1	191	6.36667	6	6	9.6	9.6	VKC
51	2999	Symptoms are good and discontinued	1	F	2006-04-02	7878834	2014-06-18	bid	1	1					2014-11-24	1	1					159	5.3	5			8.21644	Conjunctivitis, allergic(알레르기성 결막염)
11	2766	Symptoms are good and discontinued	1	M	2006-01-10	5238158	2013-08-07	bid	0.7	0.7		12	12		2013-10-23	0.7	0.7		14	17		77	2.56667	3			7.57808	Conjunctivitis, allergic(알레르기성 결막염)
45	1582	Symptoms are good and discontinued	1	M	2011-07-04	7806640	2015-11-02	bid	0.6	0.3					2016-01-24	0.6	0.3					83	2.76667	3			4.33425	marginal keratitis
46	2080	Symptoms are good and discontinued	1	M	2009-08-25	7831034	2015-05-06	bid	0.4	0.5					2015-07-08	0.4	0.5					63	2.1	2			5.69863	Conjunctivitis, allergic(알레르기성 결막염)
57	2361	Symptoms are good and discontinued	1	F	2008-12-10	8048458	2015-05-29	bid	1	0.8		13	19		2015-08-07	1	1		18	19		70	2.33333	2			6.46849	corneal phlyctenulosis
4	5492	Symptoms are good and discontinued	1	M	1998-11-21	3998773	2013-12-04	bid	1	0.8		14	11		2014-01-08	1	0.9		13	13		35	1.16667	1			15.0466	chronic Allergic conjunctivitis
6	3151	Symptoms are good and discontinued	1	M	2002-11-26	4109284	2011-07-13	bid		0.7			13		2011-07-27		0.7			9		14	0.466667	1			8.63288	AKC
12	6176	Symptoms are good and discontinued	1	M	1999-02-06	5269711	2016-01-04	bid	0.4	0.8		16	17		2016-01-18	0.5	0.8		18	19		14	0.466667	1			16.9205	AKC, blepharitis
48	1897	Symptoms are good and discontinued	1	F	2009-05-18	7856139	2014-07-28	bid	0.5	0.5					2014-08-25	0.5	0.5					28	0.933333	1			5.19726	Dry eye(건성안증후군), Other atopic dermatitis(기타 아토피성 피부염)
63	4563	Symptoms are good and discontinued	1	M	2003-10-11	8225747	2016-04-08	bid	0.8	1		16	17		2016-05-09	0.8	1		15	15		31	1.03333	1			12.5014	Conjunctivitis, allergic(알레르기성 결막염)
60	4621	Symptoms are good and discontinued	1	M	2003-02-09	8128425	2015-10-05	bid	0.8	1		17	18		2015-10-19	0.9	1		16	15		14	0.466667	1			12.6603	VKC
71	4421	Symptoms are good and discontinued	1	F	2006-01-14	8585194	2018-02-21	bid	0.8	1		13	11		2018-03-28	0.8	1		15	16		35	1.16667	1			12.1123	Systemic juvenile rheumatoid arthritis, Lyme disease(라임병), scleritis
		72
		6
		6		M40
		60

## Sheet: B
2014-03-31	Chalazion(산립종)	8117066	2016-09-26	F	910	2.49315
2014-03-31	Dry eye(건성안증후군)	8117066	2016-09-26	F	910	2.49315
2014-03-31	Conjunctivitis, allergic(알레르기성 결막염)	8117066	2016-09-26	F	910	2.49315
2014-03-31	Other atopic dermatitis(기타 아토피성 피부염)	8117066	2016-09-26	F	910	2.49315
2014-03-31	Chalazion(산립종)	8117066	2016-10-05	F	919	2.51781
2014-03-31	Dry eye(건성안증후군)	8117066	2016-10-05	F	919	2.51781
2014-03-31	Conjunctivitis, allergic(알레르기성 결막염)	8117066	2016-10-05	F	919	2.51781
2014-03-31	Other atopic dermatitis(기타 아토피성 피부염)	8117066	2016-10-05	F	919	2.51781
2014-07-09	Dry eye(건성안증후군)	8033937	2017-03-22	F	987	2.70411
2014-07-09	Conjunctivitis, acute(급성 결막염)	8033937	2017-03-22	F	987	2.70411
2014-07-09	Bronchitis(기관지염)	8033937	2017-03-22	F	987	2.70411
2014-07-09	S/P hematopoietic stem cell transplantation(조혈모세포 이식 상태)	8033937	2017-03-22	F	987	2.70411
2014-07-09	Acute myeloid leukemia(급성 골수성 백혈병)	8033937	2017-03-22	F	987	2.70411
2014-07-09	Chronic graft versus host disease(만성 이식숙주편대 반응)	8033937	2017-03-22	F	987	2.70411
2014-07-09	Other atopic dermatitis(기타 아토피성 피부염)	8033937	2017-03-22	F	987	2.70411
2014-03-31	Chalazion(산립종)	8117066	2016-12-12	F	987	2.70411
2014-03-31	Dry eye(건성안증후군)	8117066	2016-12-12	F	987	2.70411
2014-03-31	Conjunctivitis, allergic(알레르기성 결막염)	8117066	2016-12-12	F	987	2.70411
2014-03-31	Other atopic dermatitis(기타 아토피성 피부염)	8117066	2016-12-12	F	987	2.70411
2014-07-09	Dry eye(건성안증후군)	8033937	2017-05-17	F	1043	2.85753
2014-07-09	Conjunctivitis, acute(급성 결막염)	8033937	2017-05-17	F	1043	2.85753
2014-07-09	Bronchitis(기관지염)	8033937	2017-05-17	F	1043	2.85753
2014-07-09	S/P hematopoietic stem cell transplantation(조혈모세포 이식 상태)	8033937	2017-05-17	F	1043	2.85753
2014-07-09	Acute myeloid leukemia(급성 골수성 백혈병)	8033937	2017-05-17	F	1043	2.85753
2014-07-09	Chronic graft versus host disease(만성 이식숙주편대 반응)	8033937	2017-05-17	F	1043	2.85753
2014-07-09	Other atopic dermatitis(기타 아토피성 피부염)	8033937	2017-05-17	F	1043	2.85753
2014-03-31	Chalazion(산립종)	8117066	2017-02-13	F	1050	2.87671
2014-03-31	Dry eye(건성안증후군)	8117066	2017-02-13	F	1050	2.87671
2014-03-31	Conjunctivitis, allergic(알레르기성 결막염)	8117066	2017-02-13	F	1050	2.87671
2014-03-31	Other atopic dermatitis(기타 아토피성 피부염)	8117066	2017-02-13	F	1050	2.87671
2014-07-09	Dry eye(건성안증후군)	8033937	2017-08-16	F	1134	3.10685
2014-07-09	Conjunctivitis, acute(급성 결막염)	8033937	2017-08-16	F	1134	3.10685
2014-07-09	Bronchitis(기관지염)	8033937	2017-08-16	F	1134	3.10685
2014-07-09	S/P hematopoietic stem cell transplantation(조혈모세포 이식 상태)	8033937	2017-08-16	F	1134	3.10685
2014-07-09	Acute myeloid leukemia(급성 골수성 백혈병)	8033937	2017-08-16	F	1134	3.10685
2014-07-09	Chronic graft versus host disease(만성 이식숙주편대 반응)	8033937	2017-08-16	F	1134	3.10685
2014-07-09	Other atopic dermatitis(기타 아토피성 피부염)	8033937	2017-08-16	F	1134	3.10685
2014-07-09	Dry eye(건성안증후군)	8033937	2018-02-09	F	1311	3.59178
2014-07-09	Conjunctivitis, acute(급성 결막염)	8033937	2018-02-09	F	1311	3.59178
2014-07-09	Bronchitis(기관지염)	8033937	2018-02-09	F	1311	3.59178
2014-07-09	S/P hematopoietic stem cell transplantation(조혈모세포 이식 상태)	8033937	2018-02-09	F	1311	3.59178
2014-07-09	Acute myeloid leukemia(급성 골수성 백혈병)	8033937	2018-02-09	F	1311	3.59178
2014-07-09	Chronic graft versus host disease(만성 이식숙주편대 반응)	8033937	2018-02-09	F	1311	3.59178
2014-07-09	Other atopic dermatitis(기타 아토피성 피부염)	8033937	2018-02-09	F	1311	3.59178
2013-03-26	Strabismus, unspecified(사시)	7693308	2017-01-11	M	1387	3.8
2013-03-26	Unspecified astigmatism(상세불명의 난시)	7693308	2017-01-11	M	1387	3.8
2013-03-26	Other atopic dermatitis(기타 아토피성 피부염)	7693308	2017-01-11	M	1387	3.8
2013-03-26	Corneal erosion(각막 미란)	7693308	2017-01-11	M	1387	3.8
2013-03-26	Glaucoma suspect, bilateral(녹내장 의심, 양쪽)	7693308	2017-01-11	M	1387	3.8
2013-03-26	Dry eye(건성안증후군)	7693308	2017-02-01	M	1408	3.85753
2013-03-26	Conjunctivitis, allergic(알레르기성 결막염)	7693308	2017-02-01	M	1408	3.85753
2013-03-26	Strabismus, unspecified(사시)	7693308	2017-02-01	M	1408	3.85753
2013-03-26	Unspecified astigmatism(상세불명의 난시)	7693308	2017-02-01	M	1408	3.85753
2013-03-26	Other atopic dermatitis(기타 아토피성 피부염)	7693308	2017-02-01	M	1408	3.85753
2013-03-26	Corneal erosion(각막 미란)	7693308	2017-02-01	M	1408	3.85753
2013-03-26	Glaucoma suspect, bilateral(녹내장 의심, 양쪽)	7693308	2017-02-01	M	1408	3.85753
2013-03-26	Dry eye(건성안증후군)	7693308	2017-02-27	M	1434	3.92877
2013-03-26	Conjunctivitis, allergic(알레르기성 결막염)	7693308	2017-02-27	M	1434	3.92877
2013-03-26	Strabismus, unspecified(사시)	7693308	2017-02-27	M	1434	3.92877
2013-03-26	Unspecified astigmatism(상세불명의 난시)	7693308	2017-02-27	M	1434	3.92877
2013-03-26	Other atopic dermatitis(기타 아토피성 피부염)	7693308	2017-02-27	M	1434	3.92877
2013-03-26	Corneal erosion(각막 미란)	7693308	2017-02-27	M	1434	3.92877
2013-03-26	Glaucoma suspect, bilateral(녹내장 의심, 양쪽)	7693308	2017-02-27	M	1434	3.92877
2013-03-26	Dry eye(건성안증후군)	7693308	2017-04-03	M	1469	4.02466
2013-03-26	Conjunctivitis, allergic(알레르기성 결막염)	7693308	2017-04-03	M	1469	4.02466
2013-03-26	Strabismus, unspecified(사시)	7693308	2017-04-03	M	1469	4.02466
2013-03-26	Unspecified astigmatism(상세불명의 난시)	7693308	2017-04-03	M	1469	4.02466
2013-03-26	Other atopic dermatitis(기타 아토피성 피부염)	7693308	2017-04-03	M	1469	4.02466
2013-03-26	Corneal erosion(각막 미란)	7693308	2017-04-03	M	1469	4.02466
2013-03-26	Glaucoma suspect, bilateral(녹내장 의심, 양쪽)	7693308	2017-04-03	M	1469	4.02466
2013-03-26	Dry eye(건성안증후군)	7693308	2017-05-08	M	1504	4.12055
2013-03-26	Conjunctivitis, allergic(알레르기성 결막염)	7693308	2017-05-08	M	1504	4.12055
2013-03-26	Strabismus, unspecified(사시)	7693308	2017-05-08	M	1504	4.12055
2013-03-26	Unspecified astigmatism(상세불명의 난시)	7693308	2017-05-08	M	1504	4.12055
2013-03-26	Other atopic dermatitis(기타 아토피성 피부염)	7693308	2017-05-08	M	1504	4.12055
2013-03-26	Corneal erosion(각막 미란)	7693308	2017-05-08	M	1504	4.12055
2013-03-26	Glaucoma suspect, bilateral(녹내장 의심, 양쪽)	7693308	2017-05-08	M	1504	4.12055
2013-03-26	Dry eye(건성안증후군)	7693308	2017-06-05	M	1532	4.19726
2013-03-26	Conjunctivitis, allergic(알레르기성 결막염)	7693308	2017-06-05	M	1532	4.19726
2013-03-26	Strabismus, unspecified(사시)	7693308	2017-06-05	M	1532	4.19726
2013-03-26	Unspecified astigmatism(상세불명의 난시)	7693308	2017-06-05	M	1532	4.19726
2013-03-26	Other atopic dermatitis(기타 아토피성 피부염)	7693308	2017-06-05	M	1532	4.19726
2013-03-26	Corneal erosion(각막 미란)	7693308	2017-06-05	M	1532	4.19726
2013-03-26	Glaucoma suspect, bilateral(녹내장 의심, 양쪽)	7693308	2017-06-05	M	1532	4.19726
2013-03-26	Dry eye(건성안증후군)	7693308	2017-07-24	M	1581	4.33151
2013-03-26	Conjunctivitis, allergic(알레르기성 결막염)	7693308	2017-07-24	M	1581	4.33151
2013-03-26	Strabismus, unspecified(사시)	7693308	2017-07-24	M	1581	4.33151
2013-03-26	Unspecified astigmatism(상세불명의 난시)	7693308	2017-07-24	M	1581	4.33151
2013-03-26	Other atopic dermatitis(기타 아토피성 피부염)	7693308	2017-07-24	M	1581	4.33151
2013-03-26	Corneal erosion(각막 미란)	7693308	2017-07-24	M	1581	4.33151
2013-03-26	Glaucoma suspect, bilateral(녹내장 의심, 양쪽)	7693308	2017-07-24	M	1581	4.33151
2011-07-04	Dry eye(건성안증후군)	7806640	2015-11-02	M	1582	4.33425
2011-07-04	Retinal disorder, unspecified(상세불명의 망막 장애)	7806640	2015-11-02	M	1582	4.33425
2011-07-04	Myopia(근시)	7806640	2015-11-02	M	1582	4.33425
2011-07-04	Other atopic dermatitis(기타 아토피성 피부염)	7806640	2015-11-02	M	1582	4.33425
2011-07-04	Dry eye(건성안증후군)	7806640	2015-12-14	M	1624	4.44932
2011-07-04	Retinal disorder, unspecified(상세불명의 망막 장애)	7806640	2015-12-14	M	1624	4.44932
2011-07-04	Myopia(근시)	7806640	2015-12-14	M	1624	4.44932
2011-07-04	Other atopic dermatitis(기타 아토피성 피부염)	7806640	2015-12-14	M	1624	4.44932
2013-03-26	Dry eye(건성안증후군)	7693308	2017-09-25	M	1644	4.50411
2013-03-26	Conjunctivitis, allergic(알레르기성 결막염)	7693308	2017-09-25	M	1644	4.50411
2013-03-26	Strabismus, unspecified(사시)	7693308	2017-09-25	M	1644	4.50411
2013-03-26	Unspecified astigmatism(상세불명의 난시)	7693308	2017-09-25	M	1644	4.50411
2013-03-26	Other atopic dermatitis(기타 아토피성 피부염)	7693308	2017-09-25	M	1644	4.50411
2013-03-26	Corneal erosion(각막 미란)	7693308	2017-09-25	M	1644	4.50411
2013-03-26	Glaucoma suspect, bilateral(녹내장 의심, 양쪽)	7693308	2017-09-25	M	1644	4.50411
2010-10-31	Dry eye(건성안증후군)	7461677	2015-05-15	F	1657	4.53973
2010-10-31	Conjunctivitis, allergic(알레르기성 결막염)	7461677	2015-05-15	F	1657	4.53973
2010-10-31	Myopia(근시)	7461677	2015-05-15	F	1657	4.53973
2010-10-31	Other atopic dermatitis(기타 아토피성 피부염)	7461677	2015-05-15	F	1657	4.53973
2013-03-26	Dry eye(건성안증후군)	7693308	2018-02-21	M	1793	4.91233
2013-03-26	Conjunctivitis, allergic(알레르기성 결막염)	7693308	2018-02-21	M	1793	4.91233
2013-03-26	Strabismus, unspecified(사시)	7693308	2018-02-21	M	1793	4.91233
2013-03-26	Unspecified astigmatism(상세불명의 난시)	7693308	2018-02-21	M	1793	4.91233
2013-03-26	Other atopic dermatitis(기타 아토피성 피부염)	7693308	2018-02-21	M	1793	4.91233
2013-03-26	Corneal erosion(각막 미란)	7693308	2018-02-21	M	1793	4.91233
2013-03-26	Glaucoma suspect, bilateral(녹내장 의심, 양쪽)	7693308	2018-02-21	M	1793	4.91233
2009-05-18	Dry eye(건성안증후군)	7856139	2014-07-28	F	1897	5.19726
2009-05-18	Regular astigmatism (규칙난시)	7856139	2014-07-28	F	1897	5.19726
2009-05-18	Other atopic dermatitis(기타 아토피성 피부염)	7856139	2014-07-28	F	1897	5.19726
2008-05-30	Graft versus host disease(이식숙주편대 반응)	5562432	2013-09-11	M	1930	5.28767
2008-05-30	Acute leukemia(급성 백혈병)	5562432	2013-09-11	M	1930	5.28767
2008-05-30	Graft versus host disease(이식숙주편대 반응)	5562432	2013-09-25	M	1944	5.32603
2008-05-30	Acute leukemia(급성 백혈병)	5562432	2013-09-25	M	1944	5.32603
2008-05-30	Dry eye(건성안증후군)	5562432	2013-12-02	M	2012	5.51233
2008-05-30	Atopic dermatitis(아토피성 피부염)	5562432	2013-12-02	M	2012	5.51233
2008-05-30	Graft versus host disease(이식숙주편대 반응)	5562432	2013-12-02	M	2012	5.51233
2008-05-30	Acute leukemia(급성 백혈병)	5562432	2013-12-02	M	2012	5.51233
2009-08-25	Dry eye(건성안증후군)	7831034	2015-05-06	M	2080	5.69863
2009-08-25	Conjunctivitis, allergic(알레르기성 결막염)	7831034	2015-05-06	M	2080	5.69863
2009-08-25	Myopia(근시)	7831034	2015-05-06	M	2080	5.69863
2009-08-25	Infantile, juvenile and presenile cataract, Bilateral(영아, 연소 및 초로 백내장, 양쪽)	7831034	2015-05-06	M	2080	5.69863
2009-08-25	Other atopic dermatitis(기타 아토피성 피부염)	7831034	2015-05-06	M	2080	5.69863
2008-09-19	Blepharitis(안검염)	5650116	2014-08-25	F	2166	5.93425
2008-09-19	Dry eye(건성안증후군)	5650116	2014-08-25	F	2166	5.93425
2008-09-19	Myopia(근시)	5650116	2014-08-25	F	2166	5.93425
2008-09-19	Graft-versus-host disease(이식편대숙주 질환)	5650116	2014-08-25	F	2166	5.93425
2008-09-19	Other atopic dermatitis(기타 아토피성 피부염)	5650116	2014-08-25	F	2166	5.93425
2008-09-19	Blepharitis(안검염)	5650116	2014-08-29	F	2170	5.94521
2008-09-19	Dry eye(건성안증후군)	5650116	2014-08-29	F	2170	5.94521
2008-09-19	Myopia(근시)	5650116	2014-08-29	F	2170	5.94521
2008-09-19	Graft-versus-host disease(이식편대숙주 질환)	5650116	2014-08-29	F	2170	5.94521
2008-09-19	Other atopic dermatitis(기타 아토피성 피부염)	5650116	2014-08-29	F	2170	5.94521
2008-09-19	Blepharitis(안검염)	5650116	2014-10-06	F	2208	6.04932
2008-09-19	Dry eye(건성안증후군)	5650116	2014-10-06	F	2208	6.04932
2008-09-19	Myopia(근시)	5650116	2014-10-06	F	2208	6.04932
2008-09-19	Graft-versus-host disease(이식편대숙주 질환)	5650116	2014-10-06	F	2208	6.04932
2008-09-19	Other atopic dermatitis(기타 아토피성 피부염)	5650116	2014-10-06	F	2208	6.04932
2008-09-19	Blepharitis(안검염)	5650116	2014-11-24	F	2257	6.18356
2008-09-19	Dry eye(건성안증후군)	5650116	2014-11-24	F	2257	6.18356
2008-09-19	Myopia(근시)	5650116	2014-11-24	F	2257	6.18356
2008-09-19	Graft-versus-host disease(이식편대숙주 질환)	5650116	2014-11-24	F	2257	6.18356
2008-09-19	Other atopic dermatitis(기타 아토피성 피부염)	5650116	2014-11-24	F	2257	6.18356
2008-05-30	Dry eye(건성안증후군)	5562432	2014-09-26	M	2310	6.32877
2008-05-30	Atopic dermatitis(아토피성 피부염)	5562432	2014-09-26	M	2310	6.32877
2008-05-30	Graft versus host disease(이식숙주편대 반응)	5562432	2014-09-26	M	2310	6.32877
2008-05-30	Acute leukemia(급성 백혈병)	5562432	2014-09-26	M	2310	6.32877
2010-02-19	Atopic dermatitis(아토피성 피부염)	8261034	2016-07-06	M	2329	6.38082
2010-02-19	Keratitis, other(기타 각막염)	8261034	2016-07-06	M	2329	6.38082
2010-02-19	Atopic dermatitis(아토피성 피부염)	8261034	2016-07-13	M	2336	6.4
2010-02-19	Keratitis, other(기타 각막염)	8261034	2016-07-13	M	2336	6.4
2008-12-10	Retinal disorder, unspecified(상세불명의 망막 장애)	8048458	2015-05-29	F	2361	6.46849
2008-12-10	Pannus (corneal)(파누스(각막의))	8048458	2015-05-29	F	2361	6.46849
2008-12-10	Other atopic dermatitis(기타 아토피성 피부염)	8048458	2015-05-29	F	2361	6.46849
2008-12-10	Corneal erosion(각막 미란)	8048458	2015-05-29	F	2361	6.46849
2010-02-19	Atopic dermatitis(아토피성 피부염)	8261034	2016-08-10	M	2364	6.47671
2010-02-19	Keratitis, other(기타 각막염)	8261034	2016-08-10	M	2364	6.47671
2008-12-10	Retinal disorder, unspecified(상세불명의 망막 장애)	8048458	2015-06-12	F	2375	6.50685
2008-12-10	Pannus (corneal)(파누스(각막의))	8048458	2015-06-12	F	2375	6.50685
2008-12-10	Other atopic dermatitis(기타 아토피성 피부염)	8048458	2015-06-12	F	2375	6.50685
2008-12-10	Corneal erosion(각막 미란)	8048458	2015-06-12	F	2375	6.50685
2005-10-08	Vernal keratoconjunctivitis, with limbar and corneal involvement(봄철 각막결막염, 윤부 및 각막 침범을 동반한)	7490588	2012-05-11	M	2407	6.59452
2008-05-30	Short stature(단신)	5562432	2015-01-28	M	2434	6.66849
2008-05-30	Dry eye(건성안증후군)	5562432	2015-01-28	M	2434	6.66849
2008-05-30	Atopic dermatitis(아토피성 피부염)	5562432	2015-01-28	M	2434	6.66849
2008-05-30	Graft versus host disease(이식숙주편대 반응)	5562432	2015-01-28	M	2434	6.66849
2008-05-30	S/P hematopoietic stem cell transplantation(조혈모세포 이식 상태)	5562432	2015-01-28	M	2434	6.66849
2008-05-30	Graft-versus-host disease(이식편대숙주 질환)	5562432	2015-01-28	M	2434	6.66849
2008-05-30	Infantile leukemia(영아(유아) 백혈병)	5562432	2015-01-28	M	2434	6.66849
2008-05-30	Acute leukemia(급성 백혈병)	5562432	2015-01-28	M	2434	6.66849
2008-05-30	Acute lymphoblastic leukemia(급성 림프모구성 백혈병[ALL])	5562432	2015-01-28	M	2434	6.66849
2008-05-30	Balanitis xerotica obliterans(폐색성 건성 귀두염)	5562432	2015-01-28	M	2434	6.66849
2009-03-19	Acute atopic conjunctivitis(급성 아토피성 결막염)	5835578	2015-12-16	F	2463	6.74795
2007-11-04	Dry eye(건성안증후군)	5935796	2014-10-08	F	2530	6.93151
2007-11-04	Conjunctivitis, allergic(알레르기성 결막염)	5935796	2014-10-08	F	2530	6.93151
2007-11-04	Myopia(근시)	5935796	2014-10-08	F	2530	6.93151
2007-11-04	Other atopic dermatitis(기타 아토피성 피부염)	5935796	2014-10-08	F	2530	6.93151
2008-05-30	Short stature(단신)	5562432	2015-08-12	M	2630	7.20548
2008-05-30	Dry eye(건성안증후군)	5562432	2015-08-12	M	2630	7.20548
2008-05-30	Atopic dermatitis(아토피성 피부염)	5562432	2015-08-12	M	2630	7.20548
2008-05-30	Graft versus host disease(이식숙주편대 반응)	5562432	2015-08-12	M	2630	7.20548
2008-05-30	S/P hematopoietic stem cell transplantation(조혈모세포 이식 상태)	5562432	2015-08-12	M	2630	7.20548
2008-05-30	Graft-versus-host disease(이식편대숙주 질환)	5562432	2015-08-12	M	2630	7.20548
2008-05-30	Infantile leukemia(영아(유아) 백혈병)	5562432	2015-08-12	M	2630	7.20548
2008-05-30	Acute leukemia(급성 백혈병)	5562432	2015-08-12	M	2630	7.20548
2008-05-30	Acute lymphoblastic leukemia(급성 림프모구성 백혈병[ALL])	5562432	2015-08-12	M	2630	7.20548
2008-05-30	Balanitis xerotica obliterans(폐색성 건성 귀두염)	5562432	2015-08-12	M	2630	7.20548
2010-03-06	Dry eye(건성안증후군)	7900471	2017-05-22	M	2634	7.21644
2010-03-06	Conjunctivitis, allergic(알레르기성 결막염)	7900471	2017-05-22	M	2634	7.21644
2010-03-06	Other atopic dermatitis(기타 아토피성 피부염)	7900471	2017-05-22	M	2634	7.21644
2010-03-06	Dry eye(건성안증후군)	7900471	2017-08-21	M	2725	7.46575
2010-03-06	Conjunctivitis, allergic(알레르기성 결막염)	7900471	2017-08-21	M	2725	7.46575
2010-03-06	Retinal disorder, other(기타 망막 장애)	7900471	2017-08-21	M	2725	7.46575
2010-03-06	Other atopic dermatitis(기타 아토피성 피부염)	7900471	2017-08-21	M	2725	7.46575
2006-01-10	Conjunctivitis, allergic(알레르기성 결막염)	5238158	2013-08-07	M	2766	7.57808
2006-01-10	Conjunctivitis, allergic(알레르기성 결막염)	5238158	2013-08-21	M	2780	7.61644
2008-05-30	Short stature(단신)	5562432	2016-03-21	M	2852	7.8137
2008-05-30	Dry eye(건성안증후군)	5562432	2016-03-21	M	2852	7.8137
2008-05-30	Myopia(근시)	5562432	2016-03-21	M	2852	7.8137
2008-05-30	Atopic dermatitis(아토피성 피부염)	5562432	2016-03-21	M	2852	7.8137
2008-05-30	Graft versus host disease(이식숙주편대 반응)	5562432	2016-03-21	M	2852	7.8137
2008-05-30	S/P hematopoietic stem cell transplantation(조혈모세포 이식 상태)	5562432	2016-03-21	M	2852	7.8137
2008-05-30	Graft-versus-host disease(이식편대숙주 질환)	5562432	2016-03-21	M	2852	7.8137
2008-05-30	Infantile leukemia(영아(유아) 백혈병)	5562432	2016-03-21	M	2852	7.8137
2008-05-30	Acute leukemia(급성 백혈병)	5562432	2016-03-21	M	2852	7.8137
2008-05-30	Acute lymphoblastic leukemia(급성 림프모구성 백혈병[ALL])	5562432	2016-03-21	M	2852	7.8137
2008-05-30	Balanitis xerotica obliterans(폐색성 건성 귀두염)	5562432	2016-03-21	M	2852	7.8137
2005-10-08	Vernal keratoconjunctivitis, with limbar and corneal involvement(봄철 각막결막염, 윤부 및 각막 침범을 동반한)	7490588	2013-08-02	M	2855	7.82192
2005-10-08	Vernal keratoconjunctivitis, with limbar and corneal involvement(봄철 각막결막염, 윤부 및 각막 침범을 동반한)	7490588	2013-09-06	M	2890	7.91781
2006-06-28	Entropion(안검 내반)	7350570	2014-06-11	M	2905	7.9589
2006-06-28	Corneal edema(각막 부종)	7350570	2014-06-11	M	2905	7.9589
2006-06-28	Other atopic dermatitis(기타 아토피성 피부염)	7350570	2014-06-11	M	2905	7.9589
2008-05-30	Short stature(단신)	5562432	2016-05-30	M	2922	8.00548
2008-05-30	Dry eye(건성안증후군)	5562432	2016-05-30	M	2922	8.00548
2008-05-30	Myopia(근시)	5562432	2016-05-30	M	2922	8.00548
2008-05-30	Atopic dermatitis(아토피성 피부염)	5562432	2016-05-30	M	2922	8.00548
2008-05-30	Graft versus host disease(이식숙주편대 반응)	5562432	2016-05-30	M	2922	8.00548
2008-05-30	S/P hematopoietic stem cell transplantation(조혈모세포 이식 상태)	5562432	2016-05-30	M	2922	8.00548
2008-05-30	Graft-versus-host disease(이식편대숙주 질환)	5562432	2016-05-30	M	2922	8.00548
2008-05-30	Infantile leukemia(영아(유아) 백혈병)	5562432	2016-05-30	M	2922	8.00548
2008-05-30	Acute leukemia(급성 백혈병)	5562432	2016-05-30	M	2922	8.00548
2008-05-30	Acute lymphoblastic leukemia(급성 림프모구성 백혈병[ALL])	5562432	2016-05-30	M	2922	8.00548
2008-05-30	Balanitis xerotica obliterans(폐색성 건성 귀두염)	5562432	2016-05-30	M	2922	8.00548
2009-07-07	Dry eye(건성안증후군)	5646704	2017-07-12	M	2927	8.01918
2009-07-07	Conjunctivitis, allergic(알레르기성 결막염)	5646704	2017-07-12	M	2927	8.01918
2009-07-07	Unspecified astigmatism(상세불명의 난시)	5646704	2017-07-12	M	2927	8.01918
2009-07-07	Intermittent exotropia(간헐성 외사시)	5646704	2017-07-12	M	2927	8.01918
2009-07-07	Other atopic dermatitis(기타 아토피성 피부염)	5646704	2017-07-12	M	2927	8.01918
2005-10-08	Atopic dermatitis(아토피성 피부염)	7490588	2013-11-06	M	2951	8.08493
2005-10-08	Vernal keratoconjunctivitis, with limbar and corneal involvement(봄철 각막결막염, 윤부 및 각막 침범을 동반한)	7490588	2013-11-06	M	2951	8.08493
2009-07-07	Dry eye(건성안증후군)	5646704	2017-08-16	M	2962	8.11507
2009-07-07	Conjunctivitis, allergic(알레르기성 결막염)	5646704	2017-08-16	M	2962	8.11507
2009-07-07	Unspecified astigmatism(상세불명의 난시)	5646704	2017-08-16	M	2962	8.11507
2009-07-07	Intermittent exotropia(간헐성 외사시)	5646704	2017-08-16	M	2962	8.11507
2009-07-07	Other atopic dermatitis(기타 아토피성 피부염)	5646704	2017-08-16	M	2962	8.11507
2006-04-02	Dry eye(건성안증후군)	7878834	2014-06-18	F	2999	8.21644
2006-04-02	Conjunctivitis, allergic(알레르기성 결막염)	7878834	2014-06-18	F	2999	8.21644
2006-04-02	Other atopic dermatitis(기타 아토피성 피부염)	7878834	2014-06-18	F	2999	8.21644
2006-04-02	Dry eye(건성안증후군)	7878834	2014-06-25	F	3006	8.23562
2006-04-02	Conjunctivitis, allergic(알레르기성 결막염)	7878834	2014-06-25	F	3006	8.23562
2006-04-02	Other atopic dermatitis(기타 아토피성 피부염)	7878834	2014-06-25	F	3006	8.23562
2009-07-21	Blepharitis(안검염)	7962569	2017-10-23	F	3016	8.26301
2009-07-21	Conjunctivitis, allergic(알레르기성 결막염)	7962569	2017-10-23	F	3016	8.26301
2009-07-21	Retinal disorder, other(기타 망막 장애)	7962569	2017-10-23	F	3016	8.26301
2009-07-21	Myopia(근시)	7962569	2017-10-23	F	3016	8.26301
2009-07-07	Dry eye(건성안증후군)	5646704	2017-10-18	M	3025	8.28767
2009-07-07	Conjunctivitis, allergic(알레르기성 결막염)	5646704	2017-10-18	M	3025	8.28767
2009-07-07	Unspecified astigmatism(상세불명의 난시)	5646704	2017-10-18	M	3025	8.28767
2009-07-07	Intermittent exotropia(간헐성 외사시)	5646704	2017-10-18	M	3025	8.28767
2009-07-07	Other atopic dermatitis(기타 아토피성 피부염)	5646704	2017-10-18	M	3025	8.28767
2008-06-11	Dry eye(건성안증후군)	8168496	2016-09-28	M	3031	8.30411
2008-06-11	Unspecified astigmatism(상세불명의 난시)	8168496	2016-09-28	M	3031	8.30411
2008-06-11	Foreign body in larynx, Other foreign object(후두의 이물, 기타 이물)	8168496	2016-09-28	M	3031	8.30411
2008-06-11	Other atopic dermatitis(기타 아토피성 피부염)	8168496	2016-09-28	M	3031	8.30411
2008-05-30	Short stature(단신)	5562432	2016-09-23	M	3038	8.32329
2008-05-30	Dry eye(건성안증후군)	5562432	2016-09-23	M	3038	8.32329
2008-05-30	Myopia(근시)	5562432	2016-09-23	M	3038	8.32329
2008-05-30	Atopic dermatitis(아토피성 피부염)	5562432	2016-09-23	M	3038	8.32329
2008-05-30	Graft versus host disease(이식숙주편대 반응)	5562432	2016-09-23	M	3038	8.32329
2008-05-30	S/P hematopoietic stem cell transplantation(조혈모세포 이식 상태)	5562432	2016-09-23	M	3038	8.32329
2008-05-30	Graft-versus-host disease(이식편대숙주 질환)	5562432	2016-09-23	M	3038	8.32329
2008-05-30	Infantile leukemia(영아(유아) 백혈병)	5562432	2016-09-23	M	3038	8.32329
2008-05-30	Acute leukemia(급성 백혈병)	5562432	2016-09-23	M	3038	8.32329
2008-05-30	Acute lymphoblastic leukemia(급성 림프모구성 백혈병[ALL])	5562432	2016-09-23	M	3038	8.32329
2008-05-30	Balanitis xerotica obliterans(폐색성 건성 귀두염)	5562432	2016-09-23	M	3038	8.32329
2006-11-07	Dry eye(건성안증후군)	5217960	2015-03-13	M	3048	8.35068
2006-11-07	Myopia(근시)	5217960	2015-03-13	M	3048	8.35068
2006-11-07	Increased intraocular pressure(안내압 증가)	5217960	2015-03-13	M	3048	8.35068
2006-11-07	Other atopic dermatitis(기타 아토피성 피부염)	5217960	2015-03-13	M	3048	8.35068
2006-11-07	Corneal erosion(각막 미란)	5217960	2015-03-13	M	3048	8.35068
2008-06-11	Dry eye(건성안증후군)	8168496	2016-10-26	M	3059	8.38082
2008-06-11	Unspecified astigmatism(상세불명의 난시)	8168496	2016-10-26	M	3059	8.38082
2008-06-11	Foreign body in larynx, Other foreign object(후두의 이물, 기타 이물)	8168496	2016-10-26	M	3059	8.38082
2008-06-11	Other atopic dermatitis(기타 아토피성 피부염)	8168496	2016-10-26	M	3059	8.38082
2008-09-19	Blepharitis(안검염)	5650116	2017-02-06	F	3062	8.38904
2008-09-19	Dry eye(건성안증후군)	5650116	2017-02-06	F	3062	8.38904
2008-09-19	Myopia(근시)	5650116	2017-02-06	F	3062	8.38904
2008-09-19	Graft-versus-host disease(이식편대숙주 질환)	5650116	2017-02-06	F	3062	8.38904
2008-09-19	Neuroblastoma(신경모세포종)	5650116	2017-02-06	F	3062	8.38904
2008-09-19	Other atopic dermatitis(기타 아토피성 피부염)	5650116	2017-02-06	F	3062	8.38904
2006-11-07	Dry eye(건성안증후군)	5217960	2015-04-20	M	3086	8.45479
2006-11-07	Myopia(근시)	5217960	2015-04-20	M	3086	8.45479
2006-11-07	Increased intraocular pressure(안내압 증가)	5217960	2015-04-20	M	3086	8.45479
2006-11-07	Other atopic dermatitis(기타 아토피성 피부염)	5217960	2015-04-20	M	3086	8.45479
2006-11-07	Corneal erosion(각막 미란)	5217960	2015-04-20	M	3086	8.45479
2008-09-19	Blepharitis(안검염)	5650116	2017-04-03	F	3118	8.54247
2008-09-19	Dry eye(건성안증후군)	5650116	2017-04-03	F	3118	8.54247
2008-09-19	Myopia(근시)	5650116	2017-04-03	F	3118	8.54247
2008-09-19	Graft-versus-host disease(이식편대숙주 질환)	5650116	2017-04-03	F	3118	8.54247
2008-09-19	Neuroblastoma(신경모세포종)	5650116	2017-04-03	F	3118	8.54247
2008-09-19	Other atopic dermatitis(기타 아토피성 피부염)	5650116	2017-04-03	F	3118	8.54247
2008-06-11	Dry eye(건성안증후군)	8168496	2017-01-16	M	3141	8.60548
2008-06-11	Unspecified astigmatism(상세불명의 난시)	8168496	2017-01-16	M	3141	8.60548
2008-06-11	Foreign body in larynx, Other foreign object(후두의 이물, 기타 이물)	8168496	2017-01-16	M	3141	8.60548
2008-06-11	Other atopic dermatitis(기타 아토피성 피부염)	8168496	2017-01-16	M	3141	8.60548
2002-11-26	Conjunctivitis, allergic(알레르기성 결막염)	4109284	2011-07-13	M	3151	8.63288
2009-07-07	Dry eye(건성안증후군)	5646704	2018-02-21	M	3151	8.63288
2009-07-07	Conjunctivitis, allergic(알레르기성 결막염)	5646704	2018-02-21	M	3151	8.63288
2009-07-07	Unspecified astigmatism(상세불명의 난시)	5646704	2018-02-21	M	3151	8.63288
2009-07-07	Intermittent exotropia(간헐성 외사시)	5646704	2018-02-21	M	3151	8.63288
2009-07-07	Other atopic dermatitis(기타 아토피성 피부염)	5646704	2018-02-21	M	3151	8.63288
2008-05-30	Short stature(단신)	5562432	2017-04-03	M	3230	8.84932
2008-05-30	Dry eye(건성안증후군)	5562432	2017-04-03	M	3230	8.84932
2008-05-30	Myopia(근시)	5562432	2017-04-03	M	3230	8.84932
2008-05-30	Atopic dermatitis(아토피성 피부염)	5562432	2017-04-03	M	3230	8.84932
2008-05-30	Graft versus host disease(이식숙주편대 반응)	5562432	2017-04-03	M	3230	8.84932
2008-05-30	S/P hematopoietic stem cell transplantation(조혈모세포 이식 상태)	5562432	2017-04-03	M	3230	8.84932
2008-05-30	Graft-versus-host disease(이식편대숙주 질환)	5562432	2017-04-03	M	3230	8.84932
2008-05-30	Infantile leukemia(영아(유아) 백혈병)	5562432	2017-04-03	M	3230	8.84932
2008-05-30	Acute leukemia(급성 백혈병)	5562432	2017-04-03	M	3230	8.84932
2008-05-30	Acute lymphoblastic leukemia(급성 림프모구성 백혈병[ALL])	5562432	2017-04-03	M	3230	8.84932
2008-05-30	Balanitis xerotica obliterans(폐색성 건성 귀두염)	5562432	2017-04-03	M	3230	8.84932
2008-06-11	Dry eye(건성안증후군)	8168496	2017-05-08	M	3253	8.91233
2008-06-11	Unspecified astigmatism(상세불명의 난시)	8168496	2017-05-08	M	3253	8.91233
2008-06-11	Foreign body in larynx, Other foreign object(후두의 이물, 기타 이물)	8168496	2017-05-08	M	3253	8.91233
2008-06-11	Other atopic dermatitis(기타 아토피성 피부염)	8168496	2017-05-08	M	3253	8.91233
2006-01-31	Dry eye(건성안증후군)	7863769	2014-12-29	F	3254	8.91507
2006-01-31	Corneal edema(각막 부종)	7863769	2014-12-29	F	3254	8.91507
2006-01-31	Other atopic dermatitis(기타 아토피성 피부염)	7863769	2014-12-29	F	3254	8.91507
2004-07-28	Conjunctivitis, allergic(알레르기성 결막염)	7691035	2013-06-26	F	3255	8.91781
2004-07-28	Exposure keratoconjunctivitis(노출 각막결막염)	7691035	2013-06-26	F	3255	8.91781
2004-07-28	Conjunctivitis, allergic(알레르기성 결막염)	7691035	2013-07-03	F	3262	8.93699
2009-03-28	Dry eye(건성안증후군)	5751622	2018-03-14	F	3273	8.96712
2009-03-28	Conjunctivitis, allergic(알레르기성 결막염)	5751622	2018-03-14	F	3273	8.96712
2009-03-28	Retinal disorder, other(기타 망막 장애)	5751622	2018-03-14	F	3273	8.96712
2009-03-28	Neurofibromatosis(신경 섬유종증)	5751622	2018-03-14	F	3273	8.96712
2009-03-28	Regular astigmatism (규칙난시)	5751622	2018-03-14	F	3273	8.96712
2009-03-28	Other atopic dermatitis(기타 아토피성 피부염)	5751622	2018-03-14	F	3273	8.96712
2009-01-09	Blepharitis(안검염)	8599034	2018-02-14	F	3323	9.10411
2009-01-09	Unspecified astigmatism(상세불명의 난시)	8599034	2018-02-14	F	3323	9.10411
2004-07-28	Conjunctivitis, allergic(알레르기성 결막염)	7691035	2013-09-25	F	3346	9.16712
2009-01-09	Blepharitis(안검염)	8599034	2018-03-14	F	3351	9.18082
2009-01-09	Unspecified astigmatism(상세불명의 난시)	8599034	2018-03-14	F	3351	9.18082
2009-01-09	Abscess of eyelid(눈꺼풀의 농양)	8599034	2018-03-14	F	3351	9.18082
2009-01-09	Other atopic dermatitis(기타 아토피성 피부염)	8599034	2018-03-14	F	3351	9.18082
2004-11-12	Corneal edema(각막 부종)	7802962	2014-01-20	M	3356	9.19452
2004-11-12	Atopic dermatitis(아토피성 피부염)	7802962	2014-01-20	M	3356	9.19452
2004-11-12	Central corneal ulcer(중심 각막궤양)	7802962	2014-01-20	M	3356	9.19452
2006-02-02	Dry eye(건성안증후군)	7964716	2015-04-15	F	3359	9.20274
2006-02-02	Conjunctivitis, chronic(만성 결막염)	7964716	2015-04-15	F	3359	9.20274
2006-02-02	Increased intraocular pressure(안내압 증가)	7964716	2015-04-15	F	3359	9.20274
2006-02-02	Regular astigmatism (규칙난시)	7964716	2015-04-15	F	3359	9.20274
2006-02-02	Other atopic dermatitis(기타 아토피성 피부염)	7964716	2015-04-15	F	3359	9.20274
2004-11-12	Corneal edema(각막 부종)	7802962	2014-02-05	M	3372	9.23836
2004-11-12	Atopic dermatitis(아토피성 피부염)	7802962	2014-02-05	M	3372	9.23836
2004-11-12	Central corneal ulcer(중심 각막궤양)	7802962	2014-02-05	M	3372	9.23836
2006-12-21	Dry eye(건성안증후군)	8197987	2016-03-21	M	3378	9.25479
2006-12-21	Conjunctivitis, allergic(알레르기성 결막염)	8197987	2016-03-21	M	3378	9.25479
2006-12-21	Myopia(근시)	8197987	2016-03-21	M	3378	9.25479
2006-12-21	Other atopic dermatitis(기타 아토피성 피부염)	8197987	2016-03-21	M	3378	9.25479
2008-10-21	Corneal disorder, unspecified(각막 장애)	5945146	2018-02-02	F	3391	9.29041
2008-10-21	Retinal disorder, other(기타 망막 장애)	5945146	2018-02-02	F	3391	9.29041
2008-10-21	Strabismus, unspecified(사시)	5945146	2018-02-02	F	3391	9.29041
2008-10-21	Glaucoma suspect, right(녹내장 의심, 오른쪽)	5945146	2018-02-02	F	3391	9.29041
2004-07-28	Conjunctivitis, allergic(알레르기성 결막염)	7691035	2013-12-30	F	3442	9.43014
2004-07-28	Corneal edema(각막 부종)	7691035	2013-12-30	F	3442	9.43014
2004-07-28	Atopic dermatitis(아토피성 피부염)	7691035	2013-12-30	F	3442	9.43014
2008-10-21	Corneal disorder, unspecified(각막 장애)	5945146	2018-04-06	F	3454	9.46301
2008-10-21	Retinal disorder, other(기타 망막 장애)	5945146	2018-04-06	F	3454	9.46301
2008-10-21	Strabismus, unspecified(사시)	5945146	2018-04-06	F	3454	9.46301
2008-10-21	Unspecified astigmatism(상세불명의 난시)	5945146	2018-04-06	F	3454	9.46301
2008-10-21	Other atopic dermatitis(기타 아토피성 피부염)	5945146	2018-04-06	F	3454	9.46301
2008-10-21	Glaucoma suspect, right(녹내장 의심, 오른쪽)	5945146	2018-04-06	F	3454	9.46301
2004-11-09	Dry eye(건성안증후군)	7839788	2014-05-21	M	3480	9.53425
2004-11-09	Conjunctivitis, allergic(알레르기성 결막염)	7839788	2014-05-21	M	3480	9.53425
2004-11-09	Atopic dermatitis(아토피성 피부염)	7839788	2014-05-21	M	3480	9.53425
2006-01-31	Dry eye(건성안증후군)	7863769	2015-08-19	F	3487	9.55342
2006-01-31	Corneal edema(각막 부종)	7863769	2015-08-19	F	3487	9.55342
2006-01-31	Myopia(근시)	7863769	2015-08-19	F	3487	9.55342
2006-01-31	Other atopic dermatitis(기타 아토피성 피부염)	7863769	2015-08-19	F	3487	9.55342
2002-03-07	Acute atopic conjunctivitis(급성 아토피성 결막염)	5369325	2011-10-10	M	3504	9.6
2004-11-09	Dry eye(건성안증후군)	7839788	2014-06-18	M	3508	9.61096
2004-11-09	Conjunctivitis, allergic(알레르기성 결막염)	7839788	2014-06-18	M	3508	9.61096
2004-11-09	Atopic dermatitis(아토피성 피부염)	7839788	2014-06-18	M	3508	9.61096
2002-03-07	Acute atopic conjunctivitis(급성 아토피성 결막염)	5369325	2011-10-17	M	3511	9.61918
2006-11-07	Dry eye(건성안증후군)	5217960	2016-06-24	M	3517	9.63562
2006-11-07	Conjunctivitis, allergic(알레르기성 결막염)	5217960	2016-06-24	M	3517	9.63562
2006-11-07	Myopia(근시)	5217960	2016-06-24	M	3517	9.63562
2006-11-07	Abscess of eyelid(눈꺼풀의 농양)	5217960	2016-06-24	M	3517	9.63562
2006-11-07	Other and unspecified superficial keratitis(기타 및 상세불명의 표재각막염)	5217960	2016-06-24	M	3517	9.63562
2006-11-07	Other atopic dermatitis(기타 아토피성 피부염)	5217960	2016-06-24	M	3517	9.63562
2006-11-07	Corneal erosion(각막 미란)	5217960	2016-06-24	M	3517	9.63562
2006-11-07	Increased intraocular pressure(안구내압 증가)	5217960	2016-06-24	M	3517	9.63562
2002-03-07	Acute atopic conjunctivitis(급성 아토피성 결막염)	5369325	2011-10-31	M	3525	9.65753
2006-11-07	Dry eye(건성안증후군)	5217960	2016-07-08	M	3531	9.67397
2006-11-07	Conjunctivitis, allergic(알레르기성 결막염)	5217960	2016-07-08	M	3531	9.67397
2006-11-07	Myopia(근시)	5217960	2016-07-08	M	3531	9.67397
2006-11-07	Abscess of eyelid(눈꺼풀의 농양)	5217960	2016-07-08	M	3531	9.67397
2006-11-07	Other and unspecified superficial keratitis(기타 및 상세불명의 표재각막염)	5217960	2016-07-08	M	3531	9.67397
2006-11-07	Other atopic dermatitis(기타 아토피성 피부염)	5217960	2016-07-08	M	3531	9.67397
2006-11-07	Corneal erosion(각막 미란)	5217960	2016-07-08	M	3531	9.67397
2006-11-07	Increased intraocular pressure(안구내압 증가)	5217960	2016-07-08	M	3531	9.67397
2008-06-11	Dry eye(건성안증후군)	8168496	2018-02-19	M	3540	9.69863
2008-06-11	Unspecified astigmatism(상세불명의 난시)	8168496	2018-02-19	M	3540	9.69863
2008-06-11	S/P hematopoietic stem cell transplantation(조혈모세포 이식 상태)	8168496	2018-02-19	M	3540	9.69863
2008-06-11	Acute myelogenous leukemia(급성 골수성 백혈병)	8168496	2018-02-19	M	3540	9.69863
2008-06-11	Foreign body in larynx, Other foreign object(후두의 이물, 기타 이물)	8168496	2018-02-19	M	3540	9.69863
2008-06-11	Other atopic dermatitis(기타 아토피성 피부염)	8168496	2018-02-19	M	3540	9.69863
2002-03-07	Acute atopic conjunctivitis(급성 아토피성 결막염)	5369325	2012-01-02	M	3588	9.83014
2004-07-28	Conjunctivitis, allergic(알레르기성 결막염)	7691035	2014-06-16	F	3610	9.89041
2004-07-28	Corneal edema(각막 부종)	7691035	2014-06-16	F	3610	9.89041
2004-07-28	Atopic dermatitis(아토피성 피부염)	7691035	2014-06-16	F	3610	9.89041
2004-11-12	Corneal edema(각막 부종)	7802962	2014-10-01	M	3610	9.89041
2004-11-12	Atopic dermatitis(아토피성 피부염)	7802962	2014-10-01	M	3610	9.89041
2004-11-12	Central corneal ulcer(중심 각막궤양)	7802962	2014-10-01	M	3610	9.89041
2002-03-07	Acute atopic conjunctivitis(급성 아토피성 결막염)	5369325	2012-02-13	M	3630	9.94521
2004-11-09	Dry eye(건성안증후군)	7839788	2014-10-20	M	3632	9.95068
2004-11-09	Conjunctivitis, allergic(알레르기성 결막염)	7839788	2014-10-20	M	3632	9.95068
2004-11-09	Atopic dermatitis(아토피성 피부염)	7839788	2014-10-20	M	3632	9.95068
2007-05-11	Retinal disorder, other(기타 망막 장애)	8440026	2017-05-19	M	3661	10.0301
2007-05-11	Other atopic dermatitis(기타 아토피성 피부염)	8440026	2017-05-19	M	3661	10.0301
2007-05-11	Glaucoma suspect, bilateral(녹내장 의심, 양쪽)	8440026	2017-05-19	M	3661	10.0301
2007-05-11	Dry eye(건성안증후군)	8440026	2017-06-02	M	3675	10.0685
2007-05-11	Retinal disorder, other(기타 망막 장애)	8440026	2017-06-02	M	3675	10.0685
2007-05-11	Acute atopic conjunctivitis(급성 아토피성 결막염)	8440026	2017-06-02	M	3675	10.0685
2007-05-11	Abscess of eyelid(눈꺼풀의 농양)	8440026	2017-06-02	M	3675	10.0685
2007-05-11	Other atopic dermatitis(기타 아토피성 피부염)	8440026	2017-06-02	M	3675	10.0685
2007-05-11	Glaucoma suspect, bilateral(녹내장 의심, 양쪽)	8440026	2017-06-02	M	3675	10.0685
2007-08-15	Entropion(안검 내반)	8520069	2017-09-25	M	3694	10.1205
2002-03-07	Acute atopic conjunctivitis(급성 아토피성 결막염)	5369325	2012-04-18	M	3695	10.1233
2004-07-28	Conjunctivitis, allergic(알레르기성 결막염)	7691035	2014-09-22	F	3708	10.1589
2004-07-28	Corneal edema(각막 부종)	7691035	2014-09-22	F	3708	10.1589
2004-07-28	Atopic dermatitis(아토피성 피부염)	7691035	2014-09-22	F	3708	10.1589
2007-05-11	Retinal disorder, other(기타 망막 장애)	8440026	2017-07-10	M	3713	10.1726
2007-05-11	Acute atopic conjunctivitis(급성 아토피성 결막염)	8440026	2017-07-10	M	3713	10.1726
2007-05-11	Other atopic dermatitis(기타 아토피성 피부염)	8440026	2017-07-10	M	3713	10.1726
2007-05-11	Glaucoma suspect, bilateral(녹내장 의심, 양쪽)	8440026	2017-07-10	M	3713	10.1726
2007-05-11	Keratitis, other(기타 각막염)	8440026	2017-07-10	M	3713	10.1726
2007-08-15	Entropion(안검 내반)	8520069	2017-10-17	M	3716	10.1808
2007-05-11	Dry eye(건성안증후군)	8440026	2017-07-17	M	3720	10.1918
2007-05-11	Retinal disorder, other(기타 망막 장애)	8440026	2017-07-17	M	3720	10.1918
2007-05-11	Acute atopic conjunctivitis(급성 아토피성 결막염)	8440026	2017-07-17	M	3720	10.1918
2007-05-11	Other atopic dermatitis(기타 아토피성 피부염)	8440026	2017-07-17	M	3720	10.1918
2007-05-11	Glaucoma suspect, bilateral(녹내장 의심, 양쪽)	8440026	2017-07-17	M	3720	10.1918
2007-05-11	Keratitis, other(기타 각막염)	8440026	2017-07-17	M	3720	10.1918
2007-05-11	Dry eye(건성안증후군)	8440026	2017-08-14	M	3748	10.2685
2007-05-11	Retinal disorder, other(기타 망막 장애)	8440026	2017-08-14	M	3748	10.2685
2007-05-11	Acute atopic conjunctivitis(급성 아토피성 결막염)	8440026	2017-08-14	M	3748	10.2685
2007-05-11	Other atopic dermatitis(기타 아토피성 피부염)	8440026	2017-08-14	M	3748	10.2685
2007-05-11	Glaucoma suspect, bilateral(녹내장 의심, 양쪽)	8440026	2017-08-14	M	3748	10.2685
2007-05-11	Keratitis, other(기타 각막염)	8440026	2017-08-14	M	3748	10.2685
2004-10-16	Ocular muscular dystrophy(눈 근디스트로피)	7564951	2015-02-09	M	3768	10.3233
2004-10-16	Conjunctivitis, unspecified(상세불명의 결막염)	7564951	2015-02-09	M	3768	10.3233
2004-10-16	Graft versus host disease(이식숙주편대 반응)	7564951	2015-02-09	M	3768	10.3233
2004-10-16	Acute myeloid leukemia(급성 골수성 백혈병)	7564951	2015-02-09	M	3768	10.3233
2004-10-16	Increased intraocular pressure(안내압 증가)	7564951	2015-02-09	M	3768	10.3233
2004-10-16	Other atopic dermatitis(기타 아토피성 피부염)	7564951	2015-02-09	M	3768	10.3233
2007-05-11	Dry eye(건성안증후군)	8440026	2017-10-27	M	3822	10.4712
2007-05-11	Retinal disorder, other(기타 망막 장애)	8440026	2017-10-27	M	3822	10.4712
2007-05-11	Acute atopic conjunctivitis(급성 아토피성 결막염)	8440026	2017-10-27	M	3822	10.4712
2007-05-11	Other atopic dermatitis(기타 아토피성 피부염)	8440026	2017-10-27	M	3822	10.4712
2007-05-11	Glaucoma suspect, bilateral(녹내장 의심, 양쪽)	8440026	2017-10-27	M	3822	10.4712
2007-05-11	Keratitis, other(기타 각막염)	8440026	2017-10-27	M	3822	10.4712
2007-03-10	Entropion(안검 내반)	5281159	2017-09-18	M	3845	10.5342
2007-03-10	Dry eye(건성안증후군)	5281159	2017-09-18	M	3845	10.5342
2007-03-10	Conjunctivitis, allergic(알레르기성 결막염)	5281159	2017-09-18	M	3845	10.5342
2007-03-10	Unspecified astigmatism(상세불명의 난시)	5281159	2017-09-18	M	3845	10.5342
2000-12-20	Pemphigoid, cicatrical(흉터성 유사천포창)	3812438	2011-08-03	F	3878	10.6247
2000-12-20	Peripheral pterygium of eye, progressive(눈의 말초성 군날개, 진행성)	3812438	2011-08-03	F	3878	10.6247
2000-12-20	Pemphigoid, cicatrical(흉터성 유사천포창)	3812438	2011-08-31	F	3906	10.7014
2000-12-20	Peripheral pterygium of eye, progressive(눈의 말초성 군날개, 진행성)	3812438	2011-08-31	F	3906	10.7014
2000-12-20	Pemphigoid, cicatrical(흉터성 유사천포창)	3812438	2011-09-28	F	3934	10.7781
2000-12-20	Peripheral pterygium of eye, progressive(눈의 말초성 군날개, 진행성)	3812438	2011-09-28	F	3934	10.7781
2002-10-09	Vernal keratoconjunctivitis, with limbar and corneal involvement(봄철 각막결막염, 윤부 및 각막 침범을 동반한)	7708141	2013-07-22	M	3939	10.7918
2006-02-02	Blepharitis(안검염)	7964716	2016-11-28	F	3952	10.8274
2006-02-02	Dry eye(건성안증후군)	7964716	2016-11-28	F	3952	10.8274
2006-02-02	Conjunctivitis, chronic(만성 결막염)	7964716	2016-11-28	F	3952	10.8274
2006-02-02	Gastritis, unspecified(위염, 상세불명)	7964716	2016-11-28	F	3952	10.8274
2006-02-02	Abscess of eyelid(눈꺼풀의 농양)	7964716	2016-11-28	F	3952	10.8274
2006-02-02	Regular astigmatism (규칙난시)	7964716	2016-11-28	F	3952	10.8274
2006-02-02	Other atopic dermatitis(기타 아토피성 피부염)	7964716	2016-11-28	F	3952	10.8274
2006-02-02	Increased intraocular pressure(안구내압 증가)	7964716	2016-11-28	F	3952	10.8274
2000-12-20	Pemphigoid, cicatrical(흉터성 유사천포창)	3812438	2011-12-14	F	4011	10.989
2000-12-20	Peripheral pterygium of eye, progressive(눈의 말초성 군날개, 진행성)	3812438	2011-12-14	F	4011	10.989
2006-10-18	Retinal disorder, other(기타 망막 장애)	5184448	2018-02-23	F	4146	11.3589
2006-10-18	Unspecified astigmatism(상세불명의 난시)	5184448	2018-02-23	F	4146	11.3589
2006-10-18	Nystagmus(안구진탕)	5184448	2018-02-23	F	4146	11.3589
2006-10-18	Hyperopia(원시)	5184448	2018-02-23	F	4146	11.3589
2006-02-02	Blepharitis(안검염)	7964716	2017-08-07	F	4204	11.5178
2006-02-02	Dry eye(건성안증후군)	7964716	2017-08-07	F	4204	11.5178
2006-02-02	Conjunctivitis, chronic(만성 결막염)	7964716	2017-08-07	F	4204	11.5178
2006-02-02	Gastritis, unspecified(위염, 상세불명)	7964716	2017-08-07	F	4204	11.5178
2006-02-02	Abscess of eyelid(눈꺼풀의 농양)	7964716	2017-08-07	F	4204	11.5178
2006-02-02	Regular astigmatism (규칙난시)	7964716	2017-08-07	F	4204	11.5178
2006-02-02	Other atopic dermatitis(기타 아토피성 피부염)	7964716	2017-08-07	F	4204	11.5178
2006-02-02	Increased intraocular pressure(안구내압 증가)	7964716	2017-08-07	F	4204	11.5178
2006-02-02	Blepharitis(안검염)	7964716	2017-09-04	F	4232	11.5945
2006-02-02	Dry eye(건성안증후군)	7964716	2017-09-04	F	4232	11.5945
2006-02-02	Conjunctivitis, chronic(만성 결막염)	7964716	2017-09-04	F	4232	11.5945
2006-02-02	Gastritis, unspecified(위염, 상세불명)	7964716	2017-09-04	F	4232	11.5945
2006-02-02	Abscess of eyelid(눈꺼풀의 농양)	7964716	2017-09-04	F	4232	11.5945
2006-02-02	Regular astigmatism (규칙난시)	7964716	2017-09-04	F	4232	11.5945
2006-02-02	Other atopic dermatitis(기타 아토피성 피부염)	7964716	2017-09-04	F	4232	11.5945
2006-02-02	Increased intraocular pressure(안구내압 증가)	7964716	2017-09-04	F	4232	11.5945
2004-06-14	Dry eye(건성안증후군)	8259709	2016-07-01	M	4400	12.0548
2004-06-14	Conjunctivitis, allergic(알레르기성 결막염)	8259709	2016-07-01	M	4400	12.0548
2004-06-14	Other atopic dermatitis(기타 아토피성 피부염)	8259709	2016-07-01	M	4400	12.0548
2004-06-14	Dry eye(건성안증후군)	8259709	2016-07-08	M	4407	12.074
2004-06-14	Conjunctivitis, allergic(알레르기성 결막염)	8259709	2016-07-08	M	4407	12.074
2004-06-14	Other atopic dermatitis(기타 아토피성 피부염)	8259709	2016-07-08	M	4407	12.074
1998-08-31	Conjunctivitis, allergic(알레르기성 결막염)	5476386	2010-10-06	M	4419	12.1068
1998-08-31	Keratoconjunctivitis, other(각막결막염)	5476386	2010-10-06	M	4419	12.1068
2006-01-14	Retinal disorder, other(기타 망막 장애)	8585194	2018-02-21	F	4421	12.1123
2002-10-09	Vernal keratoconjunctivitis, with limbar and corneal involvement(봄철 각막결막염, 윤부 및 각막 침범을 동반한)	7708141	2014-12-01	M	4436	12.1534
2002-10-09	Other atopic dermatitis(기타 아토피성 피부염)	7708141	2014-12-01	M	4436	12.1534
2004-06-14	Dry eye(건성안증후군)	8259709	2016-08-12	M	4442	12.1699
2004-06-14	Conjunctivitis, allergic(알레르기성 결막염)	8259709	2016-08-12	M	4442	12.1699
2004-06-14	Other atopic dermatitis(기타 아토피성 피부염)	8259709	2016-08-12	M	4442	12.1699
2006-01-14	Lyme disease(라임병)	8585194	2018-03-28	F	4456	12.2082
2006-01-14	Retinal disorder, other(기타 망막 장애)	8585194	2018-03-28	F	4456	12.2082
2006-01-14	Unspecified astigmatism(상세불명의 난시)	8585194	2018-03-28	F	4456	12.2082
2006-01-14	Kikuchi disease(기꾸찌병)	8585194	2018-03-28	F	4456	12.2082
2006-01-14	Fever unknown origin(원인 불명 열)	8585194	2018-03-28	F	4456	12.2082
2006-01-14	Systemic juvenile rheumatoid arthritis(전신성 연소성 류마티스관절염)	8585194	2018-03-28	F	4456	12.2082
2006-01-14	Other atopic dermatitis(기타 아토피성 피부염)	8585194	2018-03-28	F	4456	12.2082
2002-10-25	Dry eye(건성안증후군)	7772420	2015-01-12	M	4462	12.2247
2002-10-25	Hepatitis(간염)	7772420	2015-01-12	M	4462	12.2247
2002-10-25	Allergic dermatitis(앨러지성 피부염)	7772420	2015-01-12	M	4462	12.2247
2002-10-25	Graft versus host disease(이식숙주편대 반응)	7772420	2015-01-12	M	4462	12.2247
2002-10-25	S/P hematopoietic stem cell transplantation(조혈모세포 이식 상태)	7772420	2015-01-12	M	4462	12.2247
2002-10-25	Acute leukemia, mixed phenotype(혼합된 표현형의 급성 백혈병)	7772420	2015-01-12	M	4462	12.2247
2002-10-25	Other atopic dermatitis(기타 아토피성 피부염)	7772420	2015-01-12	M	4462	12.2247
2002-10-25	Corneal erosion(각막 미란)	7772420	2015-01-12	M	4462	12.2247
2002-10-09	Vernal keratoconjunctivitis, with limbar and corneal involvement(봄철 각막결막염, 윤부 및 각막 침범을 동반한)	7708141	2014-12-29	M	4464	12.2301
2002-10-09	Other atopic dermatitis(기타 아토피성 피부염)	7708141	2014-12-29	M	4464	12.2301
1998-08-31	Conjunctivitis, allergic(알레르기성 결막염)	5476386	2010-12-08	M	4482	12.2795
1998-08-31	Keratoconjunctivitis, other(각막결막염)	5476386	2010-12-08	M	4482	12.2795
2002-01-20	Dry eye(건성안증후군)	4012378	2014-05-21	F	4504	12.3397
2002-01-20	Atopic dermatitis(아토피성 피부염)	4012378	2014-05-21	F	4504	12.3397
2002-01-20	Stevens-Johnson disease(스티븐스-존슨 증후군)	4012378	2014-05-21	F	4504	12.3397
2002-01-20	Toxic epidermal necrolysis(독성표피괴사용해)	4012378	2014-05-21	F	4504	12.3397
2002-01-20	Regular astigmatism (규칙난시)	4012378	2014-05-21	F	4504	12.3397
1998-08-31	Conjunctivitis, allergic(알레르기성 결막염)	5476386	2011-01-05	M	4510	12.3562
1998-08-31	Keratoconjunctivitis, other(각막결막염)	5476386	2011-01-05	M	4510	12.3562
2004-05-31	Other atopic dermatitis(기타 아토피성 피부염)	8298324	2016-10-07	M	4512	12.3616
2004-05-31	Glaucoma, unspecified, bilateral(상세불명의 녹내장, 양쪽)	8298324	2016-10-07	M	4512	12.3616
2004-05-31	Dry eye(건성안증후군)	8298324	2016-10-14	M	4519	12.3808
2004-05-31	Acute atopic conjunctivitis(급성 아토피성 결막염)	8298324	2016-10-14	M	4519	12.3808
2004-05-31	Other atopic dermatitis(기타 아토피성 피부염)	8298324	2016-10-14	M	4519	12.3808
2004-05-31	Glaucoma, unspecified, bilateral(상세불명의 녹내장, 양쪽)	8298324	2016-10-14	M	4519	12.3808
2000-11-16	Entropion(안검 내반)	5491732	2013-04-10	F	4528	12.4055
2004-06-14	Dry eye(건성안증후군)	8259709	2016-11-11	M	4533	12.4192
2004-06-14	Conjunctivitis, allergic(알레르기성 결막염)	8259709	2016-11-11	M	4533	12.4192
2004-06-14	Other atopic dermatitis(기타 아토피성 피부염)	8259709	2016-11-11	M	4533	12.4192
2004-05-31	Dry eye(건성안증후군)	8298324	2016-11-11	M	4547	12.4575
2004-05-31	Acute atopic conjunctivitis(급성 아토피성 결막염)	8298324	2016-11-11	M	4547	12.4575
2004-05-31	Other atopic dermatitis(기타 아토피성 피부염)	8298324	2016-11-11	M	4547	12.4575
2004-05-31	Glaucoma, unspecified, bilateral(상세불명의 녹내장, 양쪽)	8298324	2016-11-11	M	4547	12.4575
2002-10-25	Dry eye(건성안증후군)	7772420	2015-04-20	M	4560	12.4932
2002-10-25	Corneal edema(각막 부종)	7772420	2015-04-20	M	4560	12.4932
2002-10-25	Myopia(근시)	7772420	2015-04-20	M	4560	12.4932
2002-10-25	Hepatitis(간염)	7772420	2015-04-20	M	4560	12.4932
2002-10-25	Allergic dermatitis(앨러지성 피부염)	7772420	2015-04-20	M	4560	12.4932
2002-10-25	Graft versus host disease(이식숙주편대 반응)	7772420	2015-04-20	M	4560	12.4932
2002-10-25	S/P hematopoietic stem cell transplantation(조혈모세포 이식 상태)	7772420	2015-04-20	M	4560	12.4932
2002-10-25	Acute leukemia, mixed phenotype(혼합된 표현형의 급성 백혈병)	7772420	2015-04-20	M	4560	12.4932
2002-10-25	Herpesviral keratitis(헤르페스바이러스 각막염)	7772420	2015-04-20	M	4560	12.4932
2002-10-25	Other atopic dermatitis(기타 아토피성 피부염)	7772420	2015-04-20	M	4560	12.4932
2002-10-25	Corneal erosion(각막 미란)	7772420	2015-04-20	M	4560	12.4932
2003-10-11	Dry eye(건성안증후군)	8225747	2016-04-08	M	4563	12.5014
2003-10-11	Conjunctivitis, allergic(알레르기성 결막염)	8225747	2016-04-08	M	4563	12.5014
2003-10-11	Other atopic dermatitis(기타 아토피성 피부염)	8225747	2016-04-08	M	4563	12.5014
2004-05-31	Dry eye(건성안증후군)	8298324	2016-12-23	M	4589	12.5726
2004-05-31	Acute atopic conjunctivitis(급성 아토피성 결막염)	8298324	2016-12-23	M	4589	12.5726
2004-05-31	Other atopic dermatitis(기타 아토피성 피부염)	8298324	2016-12-23	M	4589	12.5726
2004-05-31	Glaucoma, unspecified, bilateral(상세불명의 녹내장, 양쪽)	8298324	2016-12-23	M	4589	12.5726
2003-02-09	Dry eye(건성안증후군)	8128425	2015-10-05	M	4621	12.6603
2003-02-09	Conjunctivitis, allergic(알레르기성 결막염)	8128425	2015-10-05	M	4621	12.6603
2003-02-09	Other atopic dermatitis(기타 아토피성 피부염)	8128425	2015-10-05	M	4621	12.6603
2003-02-09	Dry eye(건성안증후군)	8128425	2015-10-19	M	4635	12.6986
2003-02-09	Conjunctivitis, allergic(알레르기성 결막염)	8128425	2015-10-19	M	4635	12.6986
2003-02-09	Other atopic dermatitis(기타 아토피성 피부염)	8128425	2015-10-19	M	4635	12.6986
2004-05-31	Dry eye(건성안증후군)	8298324	2017-02-24	M	4652	12.7452
2004-05-31	Unspecified astigmatism(상세불명의 난시)	8298324	2017-02-24	M	4652	12.7452
2004-05-31	Acute atopic conjunctivitis(급성 아토피성 결막염)	8298324	2017-02-24	M	4652	12.7452
2004-05-31	Other atopic dermatitis(기타 아토피성 피부염)	8298324	2017-02-24	M	4652	12.7452
2004-05-31	Glaucoma, unspecified, bilateral(상세불명의 녹내장, 양쪽)	8298324	2017-02-24	M	4652	12.7452
2004-05-31	Dry eye(건성안증후군)	8298324	2017-03-24	M	4680	12.8219
2004-05-31	Acute atopic conjunctivitis(급성 아토피성 결막염)	8298324	2017-03-24	M	4680	12.8219
2004-05-31	Other atopic dermatitis(기타 아토피성 피부염)	8298324	2017-03-24	M	4680	12.8219
2004-05-31	Glaucoma, unspecified, bilateral(상세불명의 녹내장, 양쪽)	8298324	2017-03-24	M	4680	12.8219
2004-06-14	Dry eye(건성안증후군)	8259709	2017-05-12	M	4715	12.9178
2004-06-14	Conjunctivitis, allergic(알레르기성 결막염)	8259709	2017-05-12	M	4715	12.9178
2004-06-14	Other atopic dermatitis(기타 아토피성 피부염)	8259709	2017-05-12	M	4715	12.9178
2002-10-25	Dry eye(건성안증후군)	7772420	2015-10-26	M	4749	13.011
2002-10-25	Corneal edema(각막 부종)	7772420	2015-10-26	M	4749	13.011
2002-10-25	Myopia(근시)	7772420	2015-10-26	M	4749	13.011
2002-10-25	Hepatitis(간염)	7772420	2015-10-26	M	4749	13.011
2002-10-25	Allergic dermatitis(앨러지성 피부염)	7772420	2015-10-26	M	4749	13.011
2002-10-25	Graft versus host disease(이식숙주편대 반응)	7772420	2015-10-26	M	4749	13.011
2002-10-25	S/P hematopoietic stem cell transplantation(조혈모세포 이식 상태)	7772420	2015-10-26	M	4749	13.011
2002-10-25	Acute leukemia, mixed phenotype(혼합된 표현형의 급성 백혈병)	7772420	2015-10-26	M	4749	13.011
2002-10-25	Herpesviral keratitis(헤르페스바이러스 각막염)	7772420	2015-10-26	M	4749	13.011
2002-10-25	Abscess of eyelid(눈꺼풀의 농양)	7772420	2015-10-26	M	4749	13.011
2002-10-25	Other atopic dermatitis(기타 아토피성 피부염)	7772420	2015-10-26	M	4749	13.011
2002-10-25	Corneal erosion(각막 미란)	7772420	2015-10-26	M	4749	13.011
2004-05-31	Acute atopic conjunctivitis(급성 아토피성 결막염)	8298324	2017-06-09	M	4757	13.0329
2004-05-31	Other atopic dermatitis(기타 아토피성 피부염)	8298324	2017-06-09	M	4757	13.0329
2004-05-31	Glaucoma, unspecified, bilateral(상세불명의 녹내장, 양쪽)	8298324	2017-06-09	M	4757	13.0329
2001-04-24	Myopia(근시)	7856559	2014-05-12	F	4766	13.0575
2001-04-24	Atopic dermatitis(아토피성 피부염)	7856559	2014-05-12	F	4766	13.0575
2001-04-24	Vernal keratoconjunctivitis, with limbar and corneal involvement(봄철 각막결막염, 윤부 및 각막 침범을 동반한)	7856559	2014-05-12	F	4766	13.0575
1998-08-31	Conjunctivitis, allergic(알레르기성 결막염)	5476386	2011-09-26	M	4774	13.0795
2002-10-25	Dry eye(건성안증후군)	7772420	2016-01-13	M	4828	13.2274
2002-10-25	Corneal edema(각막 부종)	7772420	2016-01-13	M	4828	13.2274
2002-10-25	Myopia(근시)	7772420	2016-01-13	M	4828	13.2274
2002-10-25	Hepatitis(간염)	7772420	2016-01-13	M	4828	13.2274
2002-10-25	Allergic dermatitis(앨러지성 피부염)	7772420	2016-01-13	M	4828	13.2274
2002-10-25	Graft versus host disease(이식숙주편대 반응)	7772420	2016-01-13	M	4828	13.2274
2002-10-25	S/P hematopoietic stem cell transplantation(조혈모세포 이식 상태)	7772420	2016-01-13	M	4828	13.2274
2002-10-25	Acute leukemia, mixed phenotype(혼합된 표현형의 급성 백혈병)	7772420	2016-01-13	M	4828	13.2274
2002-10-25	Herpesviral keratitis(헤르페스바이러스 각막염)	7772420	2016-01-13	M	4828	13.2274
2002-10-25	Abscess of eyelid(눈꺼풀의 농양)	7772420	2016-01-13	M	4828	13.2274
2002-10-25	Other atopic dermatitis(기타 아토피성 피부염)	7772420	2016-01-13	M	4828	13.2274
2002-10-25	Corneal erosion(각막 미란)	7772420	2016-01-13	M	4828	13.2274
2001-04-24	Dry eye(건성안증후군)	7856559	2014-08-11	F	4857	13.3068
2001-04-24	Conjunctivitis, allergic(알레르기성 결막염)	7856559	2014-08-11	F	4857	13.3068
2001-04-24	Myopia(근시)	7856559	2014-08-11	F	4857	13.3068
2001-04-24	Atopic dermatitis(아토피성 피부염)	7856559	2014-08-11	F	4857	13.3068
2001-04-24	Vernal keratoconjunctivitis, with limbar and corneal involvement(봄철 각막결막염, 윤부 및 각막 침범을 동반한)	7856559	2014-08-11	F	4857	13.3068
2004-06-14	Dry eye(건성안증후군)	8259709	2017-10-27	M	4883	13.3781
2004-06-14	Conjunctivitis, allergic(알레르기성 결막염)	8259709	2017-10-27	M	4883	13.3781
2004-06-14	Other atopic dermatitis(기타 아토피성 피부염)	8259709	2017-10-27	M	4883	13.3781
2004-03-13	Conjunctivitis, allergic(알레르기성 결막염)	5927201	2017-08-16	M	4904	13.4356
2004-03-13	Regular astigmatism (규칙난시)	5927201	2017-08-16	M	4904	13.4356
2004-03-13	Other atopic dermatitis(기타 아토피성 피부염)	5927201	2017-08-16	M	4904	13.4356
2001-02-02	Blepharitis(안검염)	7880984	2014-07-23	M	4919	13.4767
2001-02-02	Dry eye(건성안증후군)	7880984	2014-07-23	M	4919	13.4767
2001-02-02	Myopia(근시)	7880984	2014-07-23	M	4919	13.4767
2001-02-02	Other atopic dermatitis(기타 아토피성 피부염)	7880984	2014-07-23	M	4919	13.4767
2000-12-20	Dry eye(건성안증후군)	3812438	2014-06-25	F	4935	13.5205
2000-12-20	Secondary glaucoma(이차성 녹내장)	3812438	2014-06-25	F	4935	13.5205
2000-12-20	Pemphigoid, cicatrical(흉터성 유사천포창)	3812438	2014-06-25	F	4935	13.5205
2000-12-20	Peripheral pterygium of eye, progressive(눈의 말초성 군날개, 진행성)	3812438	2014-06-25	F	4935	13.5205
2000-12-20	Other atopic dermatitis(기타 아토피성 피부염)	3812438	2014-06-25	F	4935	13.5205
2001-04-24	Dry eye(건성안증후군)	7856559	2014-11-03	F	4941	13.537
2001-04-24	Conjunctivitis, allergic(알레르기성 결막염)	7856559	2014-11-03	F	4941	13.537
2001-04-24	Myopia(근시)	7856559	2014-11-03	F	4941	13.537
2001-04-24	Atopic dermatitis(아토피성 피부염)	7856559	2014-11-03	F	4941	13.537
2001-04-24	Vernal keratoconjunctivitis, with limbar and corneal involvement(봄철 각막결막염, 윤부 및 각막 침범을 동반한)	7856559	2014-11-03	F	4941	13.537
2004-07-28	Conjunctivitis, allergic(알레르기성 결막염)	7691035	2018-02-21	F	4956	13.5781
2004-07-28	Corneal edema(각막 부종)	7691035	2018-02-21	F	4956	13.5781
2004-07-28	Myopia(근시)	7691035	2018-02-21	F	4956	13.5781
2004-07-28	Unspecified astigmatism(상세불명의 난시)	7691035	2018-02-21	F	4956	13.5781
2004-07-28	Atopic dermatitis(아토피성 피부염)	7691035	2018-02-21	F	4956	13.5781
2000-12-20	Dry eye(건성안증후군)	3812438	2014-07-30	F	4970	13.6164
2000-12-20	Secondary glaucoma(이차성 녹내장)	3812438	2014-07-30	F	4970	13.6164
2000-12-20	Pemphigoid, cicatrical(흉터성 유사천포창)	3812438	2014-07-30	F	4970	13.6164
2000-12-20	Peripheral pterygium of eye, progressive(눈의 말초성 군날개, 진행성)	3812438	2014-07-30	F	4970	13.6164
2000-12-20	Other atopic dermatitis(기타 아토피성 피부염)	3812438	2014-07-30	F	4970	13.6164
1996-06-25	Corneal erosion(각막 미란)	4384410	2010-02-10	M	4978	13.6384
1996-06-25	Stevens-Johnson disease(스티븐스-존슨 증후군)	4384410	2010-02-10	M	4978	13.6384
2001-02-02	Blepharitis(안검염)	7880984	2014-09-24	M	4982	13.6493
2001-02-02	Dry eye(건성안증후군)	7880984	2014-09-24	M	4982	13.6493
2001-02-02	Myopia(근시)	7880984	2014-09-24	M	4982	13.6493
2001-02-02	Other atopic dermatitis(기타 아토피성 피부염)	7880984	2014-09-24	M	4982	13.6493
1996-06-25	Corneal erosion(각막 미란)	4384410	2010-02-26	M	4994	13.6822
1996-06-25	Stevens-Johnson disease(스티븐스-존슨 증후군)	4384410	2010-02-26	M	4994	13.6822
2004-06-14	Dry eye(건성안증후군)	8259709	2018-02-23	M	5002	13.7041
2004-06-14	Conjunctivitis, allergic(알레르기성 결막염)	8259709	2018-02-23	M	5002	13.7041
2004-06-14	Other atopic dermatitis(기타 아토피성 피부염)	8259709	2018-02-23	M	5002	13.7041
2000-12-20	Dry eye(건성안증후군)	3812438	2014-09-29	F	5031	13.7836
2000-12-20	Secondary glaucoma(이차성 녹내장)	3812438	2014-09-29	F	5031	13.7836
2000-12-20	Pemphigoid, cicatrical(흉터성 유사천포창)	3812438	2014-09-29	F	5031	13.7836
2000-12-20	Peripheral pterygium of eye, progressive(눈의 말초성 군날개, 진행성)	3812438	2014-09-29	F	5031	13.7836
2000-12-20	Other atopic dermatitis(기타 아토피성 피부염)	3812438	2014-09-29	F	5031	13.7836
1996-06-25	Corneal erosion(각막 미란)	4384410	2010-05-19	M	5076	13.9068
1996-06-25	Stevens-Johnson disease(스티븐스-존슨 증후군)	4384410	2010-05-19	M	5076	13.9068
2000-12-20	Dry eye(건성안증후군)	3812438	2014-11-26	F	5089	13.9425
2000-12-20	Secondary glaucoma(이차성 녹내장)	3812438	2014-11-26	F	5089	13.9425
2000-12-20	Pemphigoid, cicatrical(흉터성 유사천포창)	3812438	2014-11-26	F	5089	13.9425
2000-12-20	Peripheral pterygium of eye, progressive(눈의 말초성 군날개, 진행성)	3812438	2014-11-26	F	5089	13.9425
2000-12-20	Other atopic dermatitis(기타 아토피성 피부염)	3812438	2014-11-26	F	5089	13.9425
2001-02-02	Blepharitis(안검염)	7880984	2015-01-14	M	5094	13.9562
2001-02-02	Dry eye(건성안증후군)	7880984	2015-01-14	M	5094	13.9562
2001-02-02	Myopia(근시)	7880984	2015-01-14	M	5094	13.9562
2001-02-02	Other atopic dermatitis(기타 아토피성 피부염)	7880984	2015-01-14	M	5094	13.9562
1996-06-25	Corneal erosion(각막 미란)	4384410	2010-06-18	M	5106	13.989
1996-06-25	Stevens-Johnson disease(스티븐스-존슨 증후군)	4384410	2010-06-18	M	5106	13.989
2000-06-21	Demodex(여드름진드기)	5359642	2014-06-18	M	5110	14
2000-06-21	Dry eye(건성안증후군)	5359642	2014-06-18	M	5110	14
2000-06-21	Myopia(근시)	5359642	2014-06-18	M	5110	14
2000-06-21	Other atopic dermatitis(기타 아토피성 피부염)	5359642	2014-06-18	M	5110	14
1996-06-25	Corneal erosion(각막 미란)	4384410	2010-07-07	M	5125	14.0411
1996-06-25	Stevens-Johnson disease(스티븐스-존슨 증후군)	4384410	2010-07-07	M	5125	14.0411
2001-04-24	Dry eye(건성안증후군)	7856559	2015-05-18	F	5137	14.074
2001-04-24	Conjunctivitis, allergic(알레르기성 결막염)	7856559	2015-05-18	F	5137	14.074
2001-04-24	Myopia(근시)	7856559	2015-05-18	F	5137	14.074
2001-04-24	Atopic dermatitis(아토피성 피부염)	7856559	2015-05-18	F	5137	14.074
2001-04-24	Vernal keratoconjunctivitis, with limbar and corneal involvement(봄철 각막결막염, 윤부 및 각막 침범을 동반한)	7856559	2015-05-18	F	5137	14.074
2000-12-20	Dry eye(건성안증후군)	3812438	2015-01-28	F	5152	14.1151
2000-12-20	Secondary glaucoma(이차성 녹내장)	3812438	2015-01-28	F	5152	14.1151
2000-12-20	Pemphigoid, cicatrical(흉터성 유사천포창)	3812438	2015-01-28	F	5152	14.1151
2000-12-20	Peripheral pterygium of eye, progressive(눈의 말초성 군날개, 진행성)	3812438	2015-01-28	F	5152	14.1151
2000-12-20	Other atopic dermatitis(기타 아토피성 피부염)	3812438	2015-01-28	F	5152	14.1151
2000-06-21	Demodex(여드름진드기)	5359642	2014-08-01	M	5154	14.1205
2000-06-21	Dry eye(건성안증후군)	5359642	2014-08-01	M	5154	14.1205
2000-06-21	Myopia(근시)	5359642	2014-08-01	M	5154	14.1205
2000-06-21	Other atopic dermatitis(기타 아토피성 피부염)	5359642	2014-08-01	M	5154	14.1205
2001-02-02	Blepharitis(안검염)	7880984	2015-05-06	M	5206	14.263
2001-02-02	Dry eye(건성안증후군)	7880984	2015-05-06	M	5206	14.263
2001-02-02	Retinal disorder, other(기타 망막 장애)	7880984	2015-05-06	M	5206	14.263
2001-02-02	Myopia(근시)	7880984	2015-05-06	M	5206	14.263
2001-02-02	Visual discomfort(시각의 불편)	7880984	2015-05-06	M	5206	14.263
2001-02-02	Other atopic dermatitis(기타 아토피성 피부염)	7880984	2015-05-06	M	5206	14.263
1996-06-25	Corneal erosion(각막 미란)	4384410	2010-10-11	M	5221	14.3041
1996-06-25	Stevens-Johnson disease(스티븐스-존슨 증후군)	4384410	2010-10-11	M	5221	14.3041
1996-12-16	Myopia(근시)	3380544	2011-04-18	F	5236	14.3452
2000-06-21	Demodex(여드름진드기)	5359642	2014-11-05	M	5250	14.3836
2000-06-21	Dry eye(건성안증후군)	5359642	2014-11-05	M	5250	14.3836
2000-06-21	Myopia(근시)	5359642	2014-11-05	M	5250	14.3836
2000-06-21	Other atopic dermatitis(기타 아토피성 피부염)	5359642	2014-11-05	M	5250	14.3836
1996-06-25	Corneal erosion(각막 미란)	4384410	2010-11-15	M	5256	14.4
1996-06-25	Stevens-Johnson disease(스티븐스-존슨 증후군)	4384410	2010-11-15	M	5256	14.4
2003-03-30	Epilepsy(뇌전증)	7368300	2017-10-31	M	5329	14.6
2003-03-30	Dry eye(건성안증후군)	7368300	2017-10-31	M	5329	14.6
2003-03-30	Subdural hemorrhage(경막하 출혈)	7368300	2017-10-31	M	5329	14.6
2003-03-30	Pneumonia(폐렴)	7368300	2017-10-31	M	5329	14.6
2003-03-30	Allergic rhinitis(앨러지비염)	7368300	2017-10-31	M	5329	14.6
2003-03-30	Neurogenic bladder(신경성 방광)	7368300	2017-10-31	M	5329	14.6
2003-03-30	S/P hematopoietic stem cell transplantation(조혈모세포 이식 상태)	7368300	2017-10-31	M	5329	14.6
2003-03-30	Ventriculo-peritoneal shunt status(뇌실복강 션트 수술후 상태)	7368300	2017-10-31	M	5329	14.6
2003-03-30	Quadriplegia(사지마비)	7368300	2017-10-31	M	5329	14.6
2003-03-30	Acute myelogenous leukemia(급성 골수성 백혈병)	7368300	2017-10-31	M	5329	14.6
2003-03-30	Corneal erosion(각막 미란)	7368300	2017-10-31	M	5329	14.6
2003-03-30	Pilocytic astrocytoma (uncertain behavior)(털모양세포의 성상세포종 (행동양식 불명))	7368300	2017-10-31	M	5329	14.6
1995-01-31	Blepharitis(안검염)	2761799	2010-01-06	F	5454	14.9425
1995-01-31	Conjunctivitis, acute(급성 결막염)	2761799	2010-01-06	F	5454	14.9425
2000-08-29	Conjunctivitis, allergic(알레르기성 결막염)	8097403	2015-08-05	M	5454	14.9425
2000-08-29	Other atopic dermatitis(기타 아토피성 피부염)	8097403	2015-08-05	M	5454	14.9425
2000-08-29	Conjunctivitis, allergic(알레르기성 결막염)	8097403	2015-08-12	M	5461	14.9616
2000-08-29	Other atopic dermatitis(기타 아토피성 피부염)	8097403	2015-08-12	M	5461	14.9616
2003-03-30	Epilepsy(뇌전증)	7368300	2018-03-14	M	5463	14.9671
2003-03-30	Dry eye(건성안증후군)	7368300	2018-03-14	M	5463	14.9671
2003-03-30	Subdural hemorrhage(경막하 출혈)	7368300	2018-03-14	M	5463	14.9671
2003-03-30	Pneumonia(폐렴)	7368300	2018-03-14	M	5463	14.9671
2003-03-30	Allergic rhinitis(앨러지비염)	7368300	2018-03-14	M	5463	14.9671
2003-03-30	Neurogenic bladder(신경성 방광)	7368300	2018-03-14	M	5463	14.9671
2003-03-30	S/P hematopoietic stem cell transplantation(조혈모세포 이식 상태)	7368300	2018-03-14	M	5463	14.9671
2003-03-30	Ventriculo-peritoneal shunt status(뇌실복강 션트 수술후 상태)	7368300	2018-03-14	M	5463	14.9671
2003-03-30	Quadriplegia(사지마비)	7368300	2018-03-14	M	5463	14.9671
2003-03-30	Acute myelogenous leukemia(급성 골수성 백혈병)	7368300	2018-03-14	M	5463	14.9671
2003-03-30	Other atopic dermatitis(기타 아토피성 피부염)	7368300	2018-03-14	M	5463	14.9671
2003-03-30	Corneal erosion(각막 미란)	7368300	2018-03-14	M	5463	14.9671
2003-03-30	Pilocytic astrocytoma (uncertain behavior)(털모양세포의 성상세포종 (행동양식 불명))	7368300	2018-03-14	M	5463	14.9671
1998-11-21	Conjunctivitis, allergic(알레르기성 결막염)	3998773	2013-12-04	M	5492	15.0466
1998-11-21	Atopic dermatitis(아토피성 피부염)	3998773	2013-12-04	M	5492	15.0466
1998-11-21	Corneal erosion(각막 미란)	3998773	2013-12-04	M	5492	15.0466
1998-01-03	Dry eye(건성안증후군)	7411415	2013-06-12	M	5639	15.4493
1998-01-03	Other and unspecified superficial keratitis(기타 및 상세불명의 표재각막염)	7411415	2013-06-12	M	5639	15.4493
1995-01-31	Blepharitis(안검염)	2761799	2010-08-11	F	5671	15.537
1995-01-31	Conjunctivitis, acute(급성 결막염)	2761799	2010-08-11	F	5671	15.537
1999-09-09	Dry eye(건성안증후군)	4123697	2015-03-30	F	5681	15.5644
1999-09-09	Conjunctivitis, allergic(알레르기성 결막염)	4123697	2015-03-30	F	5681	15.5644
1999-09-09	Myopia(근시)	4123697	2015-03-30	F	5681	15.5644
1999-09-09	Other atopic dermatitis(기타 아토피성 피부염)	4123697	2015-03-30	F	5681	15.5644
1995-01-31	Blepharitis(안검염)	2761799	2010-09-06	F	5697	15.6082
1995-01-31	Conjunctivitis, acute(급성 결막염)	2761799	2010-09-06	F	5697	15.6082
2000-06-21	Demodex(여드름진드기)	5359642	2016-02-17	M	5719	15.6685
2000-06-21	Dry eye(건성안증후군)	5359642	2016-02-17	M	5719	15.6685
2000-06-21	Myopia(근시)	5359642	2016-02-17	M	5719	15.6685
2000-06-21	Other atopic dermatitis(기타 아토피성 피부염)	5359642	2016-02-17	M	5719	15.6685
2000-07-09	Eczema herpeticum(헤르페스 습진)	7643054	2016-04-11	F	5755	15.7671
2000-07-09	Entropion(안검 내반)	7643054	2016-04-11	F	5755	15.7671
2000-07-09	Dry eye(건성안증후군)	7643054	2016-04-11	F	5755	15.7671
2000-07-09	Conjunctivitis, allergic(알레르기성 결막염)	7643054	2016-04-11	F	5755	15.7671
2000-07-09	Unspecified astigmatism(상세불명의 난시)	7643054	2016-04-11	F	5755	15.7671
2000-07-09	Leukemia, T-cell, acute(급성 T세포 백혈병)	7643054	2016-04-11	F	5755	15.7671
2000-07-09	Other atopic dermatitis(기타 아토피성 피부염)	7643054	2016-04-11	F	5755	15.7671
1998-08-31	Dry eye(건성안증후군)	5476386	2014-07-16	M	5798	15.8849
1998-08-31	Conjunctivitis, allergic(알레르기성 결막염)	5476386	2014-07-16	M	5798	15.8849
1998-08-31	Other atopic dermatitis(기타 아토피성 피부염)	5476386	2014-07-16	M	5798	15.8849
1998-01-03	Dry eye(건성안증후군)	7411415	2013-12-18	M	5828	15.9671
1998-01-03	Atopic dermatitis(아토피성 피부염)	7411415	2013-12-18	M	5828	15.9671
1998-01-03	Other and unspecified superficial keratitis(기타 및 상세불명의 표재각막염)	7411415	2013-12-18	M	5828	15.9671
2000-04-11	Blepharitis(안검염)	5592187	2016-04-01	F	5834	15.9836
2000-04-11	Entropion(안검 내반)	5592187	2016-04-01	F	5834	15.9836
2000-04-11	Trichiasis(첩모난생증)	5592187	2016-04-01	F	5834	15.9836
2000-04-11	Dry eye(건성안증후군)	5592187	2016-04-01	F	5834	15.9836
2000-04-11	Conjunctivitis, allergic(알레르기성 결막염)	5592187	2016-04-01	F	5834	15.9836
2000-04-11	Unspecified peripheral retinal degeneration(상세불명 주변부 망막 변성)	5592187	2016-04-01	F	5834	15.9836
2000-04-11	Other atopic dermatitis(기타 아토피성 피부염)	5592187	2016-04-01	F	5834	15.9836
2000-04-11	Corneal erosion(각막 미란)	5592187	2016-04-01	F	5834	15.9836
1999-04-04	Dry eye(건성안증후군)	7788790	2015-03-30	F	5839	15.9973
1999-04-04	Retinal disorder, other(기타 망막 장애)	7788790	2015-03-30	F	5839	15.9973
1999-04-04	Myopia(근시)	7788790	2015-03-30	F	5839	15.9973
1999-04-04	Acute lymphoblastic leukemia(급성 림프모구성 백혈병[ALL])	7788790	2015-03-30	F	5839	15.9973
1999-04-04	Other atopic dermatitis(기타 아토피성 피부염)	7788790	2015-03-30	F	5839	15.9973
1999-04-04	Corneal erosion(각막 미란)	7788790	2015-03-30	F	5839	15.9973
1999-04-04	Dry eye(건성안증후군)	7788790	2015-04-13	F	5853	16.0356
1999-04-04	Retinal disorder, other(기타 망막 장애)	7788790	2015-04-13	F	5853	16.0356
1999-04-04	Myopia(근시)	7788790	2015-04-13	F	5853	16.0356
1999-04-04	Acute lymphoblastic leukemia(급성 림프모구성 백혈병[ALL])	7788790	2015-04-13	F	5853	16.0356
1999-04-04	Other atopic dermatitis(기타 아토피성 피부염)	7788790	2015-04-13	F	5853	16.0356
1999-04-04	Corneal erosion(각막 미란)	7788790	2015-04-13	F	5853	16.0356
1997-01-17	Atopic dermatitis(아토피성 피부염)	7612261	2013-02-22	M	5880	16.1096
1997-01-17	Stevens-Johnson disease(스티븐스-존슨 증후군)	7612261	2013-02-22	M	5880	16.1096
1998-01-15	Dry eye(건성안증후군)	7280959	2014-07-07	M	6017	16.4849
1998-01-15	Myopia(근시)	7280959	2014-07-07	M	6017	16.4849
1998-01-15	Atopic dermatitis(아토피성 피부염)	7280959	2014-07-07	M	6017	16.4849
1998-01-15	Acute atopic conjunctivitis(급성 아토피성 결막염)	7280959	2014-07-07	M	6017	16.4849
1998-01-15	Dry eye(건성안증후군)	7280959	2014-07-11	M	6021	16.4959
1998-01-15	Myopia(근시)	7280959	2014-07-11	M	6021	16.4959
1998-01-15	Atopic dermatitis(아토피성 피부염)	7280959	2014-07-11	M	6021	16.4959
1998-01-15	Acute atopic conjunctivitis(급성 아토피성 결막염)	7280959	2014-07-11	M	6021	16.4959
1998-01-15	Dry eye(건성안증후군)	7280959	2014-08-11	M	6052	16.5808
1998-01-15	Myopia(근시)	7280959	2014-08-11	M	6052	16.5808
1998-01-15	Atopic dermatitis(아토피성 피부염)	7280959	2014-08-11	M	6052	16.5808
1998-01-15	Acute atopic conjunctivitis(급성 아토피성 결막염)	7280959	2014-08-11	M	6052	16.5808
1996-06-25	Stevens-Johnson disease(스티븐스-존슨 증후군)	4384410	2013-02-20	M	6084	16.6685
2001-04-24	Dry eye(건성안증후군)	7856559	2018-02-12	F	6138	16.8164
2001-04-24	Conjunctivitis, allergic(알레르기성 결막염)	7856559	2018-02-12	F	6138	16.8164
2001-04-24	Myopia(근시)	7856559	2018-02-12	F	6138	16.8164
2001-04-24	Unspecified astigmatism(상세불명의 난시)	7856559	2018-02-12	F	6138	16.8164
2001-04-24	Atopic dermatitis(아토피성 피부염)	7856559	2018-02-12	F	6138	16.8164
2001-04-24	Vernal keratoconjunctivitis, with limbar and corneal involvement(봄철 각막결막염, 윤부 및 각막 침범을 동반한)	7856559	2018-02-12	F	6138	16.8164
1999-08-30	Dry eye(건성안증후군)	8274468	2016-07-06	F	6155	16.863
1999-08-30	Conjunctivitis, allergic(알레르기성 결막염)	8274468	2016-07-06	F	6155	16.863
1999-08-30	Retinal disorder, other(기타 망막 장애)	8274468	2016-07-06	F	6155	16.863
1999-08-30	Drug-induced cataract, bilateral(약물유발 백내장, 양쪽)	8274468	2016-07-06	F	6155	16.863
1999-08-30	Other atopic dermatitis(기타 아토피성 피부염)	8274468	2016-07-06	F	6155	16.863
1999-02-06	Dry eye(건성안증후군)	5269711	2016-01-04	M	6176	16.9205
1999-02-06	Retinal disorder, unspecified(상세불명의 망막 장애)	5269711	2016-01-04	M	6176	16.9205
1999-02-06	Atopic dermatitis(아토피성 피부염)	5269711	2016-01-04	M	6176	16.9205
1999-02-06	High myopia(고도 근시)	5269711	2016-01-04	M	6176	16.9205
2000-09-06	Dry eye(건성안증후군)	8292284	2017-08-16	F	6188	16.9534
2000-09-06	Atopic dermatitis(아토피성 피부염)	8292284	2017-08-16	F	6188	16.9534
2000-09-06	Myelodysplastic anemia(골수형성이상 빈혈)	8292284	2017-08-16	F	6188	16.9534
2000-04-11	Blepharitis(안검염)	5592187	2017-03-22	F	6189	16.9562
2000-04-11	Entropion(안검 내반)	5592187	2017-03-22	F	6189	16.9562
2000-04-11	Trichiasis(첩모난생증)	5592187	2017-03-22	F	6189	16.9562
2000-04-11	Dry eye(건성안증후군)	5592187	2017-03-22	F	6189	16.9562
2000-04-11	Conjunctivitis, allergic(알레르기성 결막염)	5592187	2017-03-22	F	6189	16.9562
2000-04-11	Unspecified peripheral retinal degeneration(상세불명 주변부 망막 변성)	5592187	2017-03-22	F	6189	16.9562
2000-04-11	Gastritis, unspecified(위염, 상세불명)	5592187	2017-03-22	F	6189	16.9562
2000-04-11	Other atopic dermatitis(기타 아토피성 피부염)	5592187	2017-03-22	F	6189	16.9562
2000-04-11	Corneal erosion(각막 미란)	5592187	2017-03-22	F	6189	16.9562
1996-08-03	Conjunctivitis, allergic(알레르기성 결막염)	5309430	2013-07-31	F	6206	17.0027
1997-07-21	Blepharitis(안검염)	7713017	2014-07-21	F	6209	17.011
1997-07-21	Dry eye(건성안증후군)	7713017	2014-07-21	F	6209	17.011
1997-07-21	Other atopic dermatitis(기타 아토피성 피부염)	7713017	2014-07-21	F	6209	17.011
2000-09-06	Dry eye(건성안증후군)	8292284	2017-10-18	F	6251	17.126
2000-09-06	Atopic dermatitis(아토피성 피부염)	8292284	2017-10-18	F	6251	17.126
2000-09-06	Myelodysplastic anemia(골수형성이상 빈혈)	8292284	2017-10-18	F	6251	17.126
1996-06-25	Stevens-Johnson disease(스티븐스-존슨 증후군)	4384410	2013-08-30	M	6275	17.1918
2000-04-11	Blepharitis(안검염)	5592187	2017-06-21	F	6280	17.2055
2000-04-11	Entropion(안검 내반)	5592187	2017-06-21	F	6280	17.2055
2000-04-11	Trichiasis(첩모난생증)	5592187	2017-06-21	F	6280	17.2055
2000-04-11	Dry eye(건성안증후군)	5592187	2017-06-21	F	6280	17.2055
2000-04-11	Conjunctivitis, allergic(알레르기성 결막염)	5592187	2017-06-21	F	6280	17.2055
2000-04-11	Unspecified peripheral retinal degeneration(상세불명 주변부 망막 변성)	5592187	2017-06-21	F	6280	17.2055
2000-04-11	Gastritis, unspecified(위염, 상세불명)	5592187	2017-06-21	F	6280	17.2055
2000-04-11	Other atopic dermatitis(기타 아토피성 피부염)	5592187	2017-06-21	F	6280	17.2055
2000-04-11	Corneal erosion(각막 미란)	5592187	2017-06-21	F	6280	17.2055
1999-08-30	Dry eye(건성안증후군)	8274468	2016-12-14	F	6316	17.3041
1999-08-30	Conjunctivitis, allergic(알레르기성 결막염)	8274468	2016-12-14	F	6316	17.3041
1999-08-30	Retinal disorder, other(기타 망막 장애)	8274468	2016-12-14	F	6316	17.3041
1999-08-30	Exposure keratoconjunctivitis(노출 각막결막염)	8274468	2016-12-14	F	6316	17.3041
1999-08-30	Drug-induced cataract, bilateral(약물유발 백내장, 양쪽)	8274468	2016-12-14	F	6316	17.3041
1999-08-30	Other atopic dermatitis(기타 아토피성 피부염)	8274468	2016-12-14	F	6316	17.3041
1994-11-29	Conjunctivitis, allergic(알레르기성 결막염)	5934456	2012-03-26	M	6327	17.3342
1994-11-29	Secondary glaucoma(이차성 녹내장)	5934456	2012-03-26	M	6327	17.3342
1999-08-30	Dry eye(건성안증후군)	8274468	2017-02-01	F	6365	17.4384
1999-08-30	Conjunctivitis, allergic(알레르기성 결막염)	8274468	2017-02-01	F	6365	17.4384
1999-08-30	Retinal disorder, other(기타 망막 장애)	8274468	2017-02-01	F	6365	17.4384
1999-08-30	Exposure keratoconjunctivitis(노출 각막결막염)	8274468	2017-02-01	F	6365	17.4384
1999-08-30	Drug-induced cataract, bilateral(약물유발 백내장, 양쪽)	8274468	2017-02-01	F	6365	17.4384
1999-08-30	Other atopic dermatitis(기타 아토피성 피부염)	8274468	2017-02-01	F	6365	17.4384
1996-08-03	Dry eye(건성안증후군)	5309430	2014-02-24	F	6414	17.5726
1996-08-03	Conjunctivitis, allergic(알레르기성 결막염)	5309430	2014-02-24	F	6414	17.5726
1996-08-03	Atopic dermatitis(아토피성 피부염)	5309430	2014-02-24	F	6414	17.5726
1999-08-30	Dry eye(건성안증후군)	8274468	2017-08-09	F	6554	17.9562
1999-08-30	Conjunctivitis, allergic(알레르기성 결막염)	8274468	2017-08-09	F	6554	17.9562
1999-08-30	Retinal disorder, other(기타 망막 장애)	8274468	2017-08-09	F	6554	17.9562
1999-08-30	Exposure keratoconjunctivitis(노출 각막결막염)	8274468	2017-08-09	F	6554	17.9562
1999-08-30	Drug-induced cataract, bilateral(약물유발 백내장, 양쪽)	8274468	2017-08-09	F	6554	17.9562
1999-08-30	Other atopic dermatitis(기타 아토피성 피부염)	8274468	2017-08-09	F	6554	17.9562
1996-06-03	Corneal edema(각막 부종)	3789500	2014-07-21	F	6622	18.1425
1996-06-03	Thygeson's superfical punctate keratitis(타이거슨 표층 점상각막염)	3789500	2014-07-21	F	6622	18.1425
1996-06-03	Other atopic dermatitis(기타 아토피성 피부염)	3789500	2014-07-21	F	6622	18.1425
1996-08-03	Dry eye(건성안증후군)	5309430	2014-12-31	F	6724	18.4219
1996-08-03	Conjunctivitis, allergic(알레르기성 결막염)	5309430	2014-12-31	F	6724	18.4219
1996-08-03	Retinal disorder, unspecified(상세불명의 망막 장애)	5309430	2014-12-31	F	6724	18.4219
1996-08-03	Atopic dermatitis(아토피성 피부염)	5309430	2014-12-31	F	6724	18.4219
1999-08-30	Dry eye(건성안증후군)	8274468	2018-02-07	F	6736	18.4548
1999-08-30	Conjunctivitis, allergic(알레르기성 결막염)	8274468	2018-02-07	F	6736	18.4548
1999-08-30	Retinal disorder, other(기타 망막 장애)	8274468	2018-02-07	F	6736	18.4548
1999-08-30	Exposure keratoconjunctivitis(노출 각막결막염)	8274468	2018-02-07	F	6736	18.4548
1999-08-30	Drug-induced cataract, bilateral(약물유발 백내장, 양쪽)	8274468	2018-02-07	F	6736	18.4548
1999-08-30	Other atopic dermatitis(기타 아토피성 피부염)	8274468	2018-02-07	F	6736	18.4548
1996-02-09	Dry eye(건성안증후군)	3281567	2014-08-11	M	6758	18.5151
1996-02-09	Corneal disorder, other(기타 각막 장애)	3281567	2014-08-11	M	6758	18.5151
1996-02-09	Hypertension(고혈압)	3281567	2014-08-11	M	6758	18.5151
1996-02-09	Pleural effusion(흉막 삼출액)	3281567	2014-08-11	M	6758	18.5151
1996-02-09	Atopic dermatitis(아토피성 피부염)	3281567	2014-08-11	M	6758	18.5151
1996-02-09	Acute lymphoblastic leukemia(급성 림프모구성 백혈병[ALL])	3281567	2014-08-11	M	6758	18.5151
1996-02-09	Other atopic dermatitis(기타 아토피성 피부염)	3281567	2014-08-11	M	6758	18.5151
1996-02-09	Dry eye(건성안증후군)	3281567	2014-08-25	M	6772	18.5534
1996-02-09	Corneal disorder, other(기타 각막 장애)	3281567	2014-08-25	M	6772	18.5534
1996-02-09	Hypertension(고혈압)	3281567	2014-08-25	M	6772	18.5534
1996-02-09	Pleural effusion(흉막 삼출액)	3281567	2014-08-25	M	6772	18.5534
1996-02-09	Atopic dermatitis(아토피성 피부염)	3281567	2014-08-25	M	6772	18.5534
1996-02-09	Acute lymphoblastic leukemia(급성 림프모구성 백혈병[ALL])	3281567	2014-08-25	M	6772	18.5534
1996-02-09	Other atopic dermatitis(기타 아토피성 피부염)	3281567	2014-08-25	M	6772	18.5534
1996-06-25	Dry eye(건성안증후군)	4384410	2015-01-09	M	6772	18.5534
1996-06-25	Corneal edema(각막 부종)	4384410	2015-01-09	M	6772	18.5534
1996-06-25	Stevens-Johnson disease(스티븐스-존슨 증후군)	4384410	2015-01-09	M	6772	18.5534
1996-06-25	Other atopic dermatitis(기타 아토피성 피부염)	4384410	2015-01-09	M	6772	18.5534
1995-09-20	Diabetes mellitus, without complication(당뇨병, 합병증을 동반하지 않은)	5789417	2014-04-16	M	6783	18.5836
1995-09-20	Dry eye(건성안증후군)	5789417	2014-04-16	M	6783	18.5836
1995-09-20	Corneal edema(각막 부종)	5789417	2014-04-16	M	6783	18.5836
1995-09-20	Graft versus host disease(이식숙주편대 반응)	5789417	2014-04-16	M	6783	18.5836
1995-09-20	Acute lymphocytic leukemia (L2)(급성 림프구성 백혈병(L2))	5789417	2014-04-16	M	6783	18.5836
1995-09-20	Acute lymphocytic leukemia with central nervous system relapse(중추신경계 재발을 동반한 급성 림프구성 백혈병)	5789417	2014-04-16	M	6783	18.5836
1995-09-20	Increased intraocular pressure(안내압 증가)	5789417	2014-04-16	M	6783	18.5836
1995-09-20	Neutropenic fever(호중구 감소성 발열)	5789417	2014-04-16	M	6783	18.5836
1995-09-20	Other and unspecified superficial keratitis(기타 및 상세불명의 표재각막염)	5789417	2014-04-16	M	6783	18.5836
1995-09-20	Other atopic dermatitis(기타 아토피성 피부염)	5789417	2014-04-16	M	6783	18.5836
1995-09-20	Diabetes mellitus, without complication(당뇨병, 합병증을 동반하지 않은)	5789417	2014-05-07	M	6804	18.6411
1995-09-20	Dry eye(건성안증후군)	5789417	2014-05-07	M	6804	18.6411
1995-09-20	Corneal edema(각막 부종)	5789417	2014-05-07	M	6804	18.6411
1995-09-20	Graft versus host disease(이식숙주편대 반응)	5789417	2014-05-07	M	6804	18.6411
1995-09-20	Acute lymphocytic leukemia (L2)(급성 림프구성 백혈병(L2))	5789417	2014-05-07	M	6804	18.6411
1995-09-20	Acute lymphocytic leukemia with central nervous system relapse(중추신경계 재발을 동반한 급성 림프구성 백혈병)	5789417	2014-05-07	M	6804	18.6411
1995-09-20	Increased intraocular pressure(안내압 증가)	5789417	2014-05-07	M	6804	18.6411
1995-09-20	Neutropenic fever(호중구 감소성 발열)	5789417	2014-05-07	M	6804	18.6411
1995-09-20	Other and unspecified superficial keratitis(기타 및 상세불명의 표재각막염)	5789417	2014-05-07	M	6804	18.6411
1995-09-20	Other atopic dermatitis(기타 아토피성 피부염)	5789417	2014-05-07	M	6804	18.6411
1995-09-20	Diabetes mellitus, without complication(당뇨병, 합병증을 동반하지 않은)	5789417	2014-06-11	M	6839	18.737
1995-09-20	Dry eye(건성안증후군)	5789417	2014-06-11	M	6839	18.737
1995-09-20	Corneal edema(각막 부종)	5789417	2014-06-11	M	6839	18.737
1995-09-20	Graft versus host disease(이식숙주편대 반응)	5789417	2014-06-11	M	6839	18.737
1995-09-20	Acute lymphocytic leukemia (L2)(급성 림프구성 백혈병(L2))	5789417	2014-06-11	M	6839	18.737
1995-09-20	Acute lymphocytic leukemia with central nervous system relapse(중추신경계 재발을 동반한 급성 림프구성 백혈병)	5789417	2014-06-11	M	6839	18.737
1995-09-20	Increased intraocular pressure(안내압 증가)	5789417	2014-06-11	M	6839	18.737
1995-09-20	Neutropenic fever(호중구 감소성 발열)	5789417	2014-06-11	M	6839	18.737
1995-09-20	Other and unspecified superficial keratitis(기타 및 상세불명의 표재각막염)	5789417	2014-06-11	M	6839	18.737
1995-09-20	Other atopic dermatitis(기타 아토피성 피부염)	5789417	2014-06-11	M	6839	18.737
1997-10-30	Dry eye(건성안증후군)	8219065	2016-07-27	M	6845	18.7534
1997-10-30	Corneal disorder, other(기타 각막 장애)	8219065	2016-07-27	M	6845	18.7534
1997-10-30	Other atopic dermatitis(기타 아토피성 피부염)	8219065	2016-07-27	M	6845	18.7534
1995-09-20	Diabetes mellitus, without complication(당뇨병, 합병증을 동반하지 않은)	5789417	2014-06-25	M	6853	18.7753
1995-09-20	Dry eye(건성안증후군)	5789417	2014-06-25	M	6853	18.7753
1995-09-20	Corneal edema(각막 부종)	5789417	2014-06-25	M	6853	18.7753
1995-09-20	Graft versus host disease(이식숙주편대 반응)	5789417	2014-06-25	M	6853	18.7753
1995-09-20	Acute lymphocytic leukemia (L2)(급성 림프구성 백혈병(L2))	5789417	2014-06-25	M	6853	18.7753
1995-09-20	Acute lymphocytic leukemia with central nervous system relapse(중추신경계 재발을 동반한 급성 림프구성 백혈병)	5789417	2014-06-25	M	6853	18.7753
1995-09-20	Increased intraocular pressure(안내압 증가)	5789417	2014-06-25	M	6853	18.7753
1995-09-20	Neutropenic fever(호중구 감소성 발열)	5789417	2014-06-25	M	6853	18.7753
1995-09-20	Other and unspecified superficial keratitis(기타 및 상세불명의 표재각막염)	5789417	2014-06-25	M	6853	18.7753
1995-09-20	Other atopic dermatitis(기타 아토피성 피부염)	5789417	2014-06-25	M	6853	18.7753
1996-06-25	Dry eye(건성안증후군)	4384410	2015-04-24	M	6877	18.8411
1996-06-25	Corneal edema(각막 부종)	4384410	2015-04-24	M	6877	18.8411
1996-06-25	Stevens-Johnson disease(스티븐스-존슨 증후군)	4384410	2015-04-24	M	6877	18.8411
1996-06-25	Other atopic dermatitis(기타 아토피성 피부염)	4384410	2015-04-24	M	6877	18.8411
1998-05-12	Dry eye(건성안증후군)	8281242	2017-04-28	F	6926	18.9753
1998-05-12	Conjunctivitis, allergic(알레르기성 결막염)	8281242	2017-04-28	F	6926	18.9753
1998-05-12	Keratoconus(원추각막)	8281242	2017-04-28	F	6926	18.9753
1998-05-12	Retinal disorder, other(기타 망막 장애)	8281242	2017-04-28	F	6926	18.9753
1998-05-12	Other atopic dermatitis(기타 아토피성 피부염)	8281242	2017-04-28	F	6926	18.9753
1996-06-25	Dry eye(건성안증후군)	4384410	2015-07-03	M	6947	19.0329
1996-06-25	Corneal edema(각막 부종)	4384410	2015-07-03	M	6947	19.0329
1996-06-25	Stevens-Johnson disease(스티븐스-존슨 증후군)	4384410	2015-07-03	M	6947	19.0329
1996-06-25	Other atopic dermatitis(기타 아토피성 피부염)	4384410	2015-07-03	M	6947	19.0329
1995-01-05	Dry eye(건성안증후군)	5494607	2014-05-23	M	7078	19.3918
1995-01-05	Retinal disorder, other(기타 망막 장애)	5494607	2014-05-23	M	7078	19.3918
1995-01-05	Atopic dermatitis(아토피성 피부염)	5494607	2014-05-23	M	7078	19.3918
1995-01-05	Acute lymphocytic leukaemia(급성 림프구성 백혈병)	5494607	2014-05-23	M	7078	19.3918
1995-01-05	Dry eye(건성안증후군)	5494607	2014-06-27	M	7113	19.4877
1995-01-05	Retinal disorder, other(기타 망막 장애)	5494607	2014-06-27	M	7113	19.4877
1995-01-05	Atopic dermatitis(아토피성 피부염)	5494607	2014-06-27	M	7113	19.4877
1995-01-05	Acute lymphocytic leukaemia(급성 림프구성 백혈병)	5494607	2014-06-27	M	7113	19.4877
1996-06-03	Dry eye(건성안증후군)	3789500	2016-01-13	F	7163	19.6247
1996-06-03	Corneal edema(각막 부종)	3789500	2016-01-13	F	7163	19.6247
1996-06-03	Retinal disorder, unspecified(상세불명의 망막 장애)	3789500	2016-01-13	F	7163	19.6247
1996-06-03	Thygeson's superfical punctate keratitis(타이거슨 표층 점상각막염)	3789500	2016-01-13	F	7163	19.6247
1996-06-03	Other atopic dermatitis(기타 아토피성 피부염)	3789500	2016-01-13	F	7163	19.6247
1996-06-03	Glaucoma suspect, bilateral(녹내장 의심, 양쪽)	3789500	2016-01-13	F	7163	19.6247
1990-05-19	Blepharitis(안검염)	4267717	2010-01-04	F	7170	19.6438
1990-05-19	Corneal erosion(각막 미란)	4267717	2010-01-04	F	7170	19.6438
1994-07-06	Dry eye(건성안증후군)	2733742	2014-03-31	M	7208	19.7479
1994-07-06	Myopia(근시)	2733742	2014-03-31	M	7208	19.7479
1994-07-06	Atopic dermatitis(아토피성 피부염)	2733742	2014-03-31	M	7208	19.7479
1994-07-06	Sjogren syndrome(쉐그렌 증후군)	2733742	2014-03-31	M	7208	19.7479
1994-07-06	Graft-versus-host disease(이식편대숙주 질환)	2733742	2014-03-31	M	7208	19.7479
1994-07-06	Acute lymphocytic leukemia(급성 림프구성 백혈병)	2733742	2014-03-31	M	7208	19.7479
1997-03-27	Entropion(안검 내반)	3924709	2017-01-16	F	7235	19.8219
1997-03-27	Dry eye(건성안증후군)	3924709	2017-01-16	F	7235	19.8219
1997-03-27	Retinal disorder, other(기타 망막 장애)	3924709	2017-01-16	F	7235	19.8219
1997-03-27	Unspecified astigmatism(상세불명의 난시)	3924709	2017-01-16	F	7235	19.8219
1997-03-27	Sperior limbic keratoconjunctivitis(상윤부각결막염)	3924709	2017-01-16	F	7235	19.8219
1997-03-27	Phlyctenular keratoconjunctivitis(플릭텐 각막결막염)	3924709	2017-01-16	F	7235	19.8219
1997-03-27	Other atopic dermatitis(기타 아토피성 피부염)	3924709	2017-01-16	F	7235	19.8219
1997-03-27	Corneal erosion(각막 미란)	3924709	2017-01-16	F	7235	19.8219
1997-03-27	Glaucoma suspect, right(녹내장 의심, 오른쪽)	3924709	2017-01-16	F	7235	19.8219
1996-06-03	Dry eye(건성안증후군)	3789500	2016-04-29	F	7270	19.9178
1996-06-03	Corneal edema(각막 부종)	3789500	2016-04-29	F	7270	19.9178
1996-06-03	Retinal disorder, unspecified(상세불명의 망막 장애)	3789500	2016-04-29	F	7270	19.9178
1996-06-03	Thygeson's superfical punctate keratitis(타이거슨 표층 점상각막염)	3789500	2016-04-29	F	7270	19.9178
1996-06-03	Other atopic dermatitis(기타 아토피성 피부염)	3789500	2016-04-29	F	7270	19.9178
1996-06-03	Glaucoma suspect, bilateral(녹내장 의심, 양쪽)	3789500	2016-04-29	F	7270	19.9178
1994-07-06	Insomnia(불면증)	2733742	2014-07-28	M	7327	20.074
1994-07-06	Dry eye(건성안증후군)	2733742	2014-07-28	M	7327	20.074
1994-07-06	Myopia(근시)	2733742	2014-07-28	M	7327	20.074
1994-07-06	Allergic rhinitis(앨러지비염)	2733742	2014-07-28	M	7327	20.074
1994-07-06	Bronchiolitis obliterans(폐쇄성 세기관지염)	2733742	2014-07-28	M	7327	20.074
1994-07-06	Atopic dermatitis(아토피성 피부염)	2733742	2014-07-28	M	7327	20.074
1994-07-06	Sjogren syndrome(쉐그렌 증후군)	2733742	2014-07-28	M	7327	20.074
1994-07-06	Osteoporosis, unspecified(상세불명의 골다공증)	2733742	2014-07-28	M	7327	20.074
1994-07-06	S/P hematopoietic stem cell transplantation(조혈모세포 이식 상태)	2733742	2014-07-28	M	7327	20.074
1994-07-06	Graft-versus-host disease(이식편대숙주 질환)	2733742	2014-07-28	M	7327	20.074
1994-07-06	Acute lymphocytic leukemia(급성 림프구성 백혈병)	2733742	2014-07-28	M	7327	20.074
1994-07-06	Thrombosis, atrium(심방 혈전증)	2733742	2014-07-28	M	7327	20.074
1994-07-06	Chronic graft versus host disease(만성 이식숙주편대 반응)	2733742	2014-07-28	M	7327	20.074
1994-07-06	Asthma(천식)	2733742	2014-07-28	M	7327	20.074
1994-08-20	Corneal opacity(각막 혼탁)	3356312	2014-09-11	M	7327	20.074
1994-08-20	Gastritis(위염)	3356312	2014-09-11	M	7327	20.074
1994-08-20	Other atopic dermatitis(기타 아토피성 피부염)	3356312	2014-09-11	M	7327	20.074
1994-08-20	Corneal erosion(각막 미란)	3356312	2014-09-11	M	7327	20.074
1995-09-20	Diabetes mellitus, without complication(당뇨병, 합병증을 동반하지 않은)	5789417	2015-10-14	M	7329	20.0795
1995-09-20	Dry eye(건성안증후군)	5789417	2015-10-14	M	7329	20.0795
1995-09-20	Corneal edema(각막 부종)	5789417	2015-10-14	M	7329	20.0795
1995-09-20	Myopia(근시)	5789417	2015-10-14	M	7329	20.0795
1995-09-20	Graft versus host disease(이식숙주편대 반응)	5789417	2015-10-14	M	7329	20.0795
1995-09-20	Acute lymphocytic leukemia (L2)(급성 림프구성 백혈병(L2))	5789417	2015-10-14	M	7329	20.0795
1995-09-20	Acute lymphocytic leukemia with central nervous system relapse(중추신경계 재발을 동반한 급성 림프구성 백혈병)	5789417	2015-10-14	M	7329	20.0795
1995-09-20	Increased intraocular pressure(안내압 증가)	5789417	2015-10-14	M	7329	20.0795
1995-09-20	Neutropenic fever(호중구 감소성 발열)	5789417	2015-10-14	M	7329	20.0795
1995-09-20	Other and unspecified superficial keratitis(기타 및 상세불명의 표재각막염)	5789417	2015-10-14	M	7329	20.0795
1995-09-20	Other atopic dermatitis(기타 아토피성 피부염)	5789417	2015-10-14	M	7329	20.0795
1996-06-03	Dry eye(건성안증후군)	3789500	2016-07-29	F	7361	20.1671
1996-06-03	Corneal edema(각막 부종)	3789500	2016-07-29	F	7361	20.1671
1996-06-03	Retinal disorder, unspecified(상세불명의 망막 장애)	3789500	2016-07-29	F	7361	20.1671
1996-06-03	Thygeson's superfical punctate keratitis(타이거슨 표층 점상각막염)	3789500	2016-07-29	F	7361	20.1671
1996-06-03	Other atopic dermatitis(기타 아토피성 피부염)	3789500	2016-07-29	F	7361	20.1671
1996-06-03	Glaucoma suspect, bilateral(녹내장 의심, 양쪽)	3789500	2016-07-29	F	7361	20.1671
1992-08-13	Entropion(안검 내반)	7446858	2012-11-26	F	7410	20.3014
1992-08-13	Urticaria(두드러기)	7446858	2012-11-26	F	7410	20.3014
1992-08-13	Graft versus host disease(이식숙주편대 반응)	7446858	2012-11-26	F	7410	20.3014
1992-08-13	Acute leukemia, mixed phenotype(혼합된 표현형의 급성 백혈병)	7446858	2012-11-26	F	7410	20.3014
1993-04-14	Diabetes mellitus, without complication(당뇨병, 합병증을 동반하지 않은)	5534715	2013-08-09	M	7422	20.3342
1993-04-14	Gastro-esophageal reflux disease(위식도역류)	5534715	2013-08-09	M	7422	20.3342
1993-04-14	Acute renal failure(급성 신부전)	5534715	2013-08-09	M	7422	20.3342
1993-04-14	S/P hematopoietic stem cell transplantation(조혈모세포 이식 상태)	5534715	2013-08-09	M	7422	20.3342
1993-04-14	Graft-versus-host disease(이식편대숙주 질환)	5534715	2013-08-09	M	7422	20.3342
1993-04-14	Anaplastic large cell lymphoma, Ki-1+, other(퇴행성 대세포 림프종, 기타 부위)	5534715	2013-08-09	M	7422	20.3342
1993-04-14	Acute gastroenteritis(급성 위장염)	5534715	2013-08-09	M	7422	20.3342
1997-03-27	Entropion(안검 내반)	3924709	2017-07-28	F	7428	20.3507
1997-03-27	Dry eye(건성안증후군)	3924709	2017-07-28	F	7428	20.3507
1997-03-27	Retinal disorder, other(기타 망막 장애)	3924709	2017-07-28	F	7428	20.3507
1997-03-27	Unspecified astigmatism(상세불명의 난시)	3924709	2017-07-28	F	7428	20.3507
1997-03-27	Sperior limbic keratoconjunctivitis(상윤부각결막염)	3924709	2017-07-28	F	7428	20.3507
1997-03-27	Phlyctenular keratoconjunctivitis(플릭텐 각막결막염)	3924709	2017-07-28	F	7428	20.3507
1997-03-27	Other atopic dermatitis(기타 아토피성 피부염)	3924709	2017-07-28	F	7428	20.3507
1997-03-27	Corneal erosion(각막 미란)	3924709	2017-07-28	F	7428	20.3507
1997-03-27	Glaucoma suspect, right(녹내장 의심, 오른쪽)	3924709	2017-07-28	F	7428	20.3507
1994-07-06	Insomnia(불면증)	2733742	2014-11-17	M	7439	20.3808
1994-07-06	Dry eye(건성안증후군)	2733742	2014-11-17	M	7439	20.3808
1994-07-06	Myopia(근시)	2733742	2014-11-17	M	7439	20.3808
1994-07-06	Allergic rhinitis(앨러지비염)	2733742	2014-11-17	M	7439	20.3808
1994-07-06	Bronchiolitis obliterans(폐쇄성 세기관지염)	2733742	2014-11-17	M	7439	20.3808
1994-07-06	Atopic dermatitis(아토피성 피부염)	2733742	2014-11-17	M	7439	20.3808
1994-07-06	Sjogren syndrome(쉐그렌 증후군)	2733742	2014-11-17	M	7439	20.3808
1994-07-06	Osteoporosis, unspecified(상세불명의 골다공증)	2733742	2014-11-17	M	7439	20.3808
1994-07-06	S/P hematopoietic stem cell transplantation(조혈모세포 이식 상태)	2733742	2014-11-17	M	7439	20.3808
1994-07-06	Graft-versus-host disease(이식편대숙주 질환)	2733742	2014-11-17	M	7439	20.3808
1994-07-06	Acute lymphocytic leukemia(급성 림프구성 백혈병)	2733742	2014-11-17	M	7439	20.3808
1994-07-06	Thrombosis, atrium(심방 혈전증)	2733742	2014-11-17	M	7439	20.3808
1994-07-06	Chronic graft versus host disease(만성 이식숙주편대 반응)	2733742	2014-11-17	M	7439	20.3808
1994-07-06	Asthma(천식)	2733742	2014-11-17	M	7439	20.3808
1994-07-06	Insomnia(불면증)	2733742	2015-03-13	M	7555	20.6986
1994-07-06	Dry eye(건성안증후군)	2733742	2015-03-13	M	7555	20.6986
1994-07-06	Myopia(근시)	2733742	2015-03-13	M	7555	20.6986
1994-07-06	Allergic rhinitis(앨러지비염)	2733742	2015-03-13	M	7555	20.6986
1994-07-06	Bronchiolitis obliterans(폐쇄성 세기관지염)	2733742	2015-03-13	M	7555	20.6986
1994-07-06	Atopic dermatitis(아토피성 피부염)	2733742	2015-03-13	M	7555	20.6986
1994-07-06	Sjogren syndrome(쉐그렌 증후군)	2733742	2015-03-13	M	7555	20.6986
1994-07-06	Osteoporosis, unspecified(상세불명의 골다공증)	2733742	2015-03-13	M	7555	20.6986
1994-07-06	S/P hematopoietic stem cell transplantation(조혈모세포 이식 상태)	2733742	2015-03-13	M	7555	20.6986
1994-07-06	Graft-versus-host disease(이식편대숙주 질환)	2733742	2015-03-13	M	7555	20.6986
1994-07-06	Acute lymphocytic leukemia(급성 림프구성 백혈병)	2733742	2015-03-13	M	7555	20.6986
1994-07-06	Thrombosis, atrium(심방 혈전증)	2733742	2015-03-13	M	7555	20.6986
1994-07-06	Chronic graft versus host disease(만성 이식숙주편대 반응)	2733742	2015-03-13	M	7555	20.6986
1994-07-06	Asthma(천식)	2733742	2015-03-13	M	7555	20.6986
1996-06-03	Dry eye(건성안증후군)	3789500	2017-02-08	F	7555	20.6986
1996-06-03	Corneal edema(각막 부종)	3789500	2017-02-08	F	7555	20.6986
1996-06-03	Retinal disorder, unspecified(상세불명의 망막 장애)	3789500	2017-02-08	F	7555	20.6986
1996-06-03	Thygeson's superfical punctate keratitis(타이거슨 표층 점상각막염)	3789500	2017-02-08	F	7555	20.6986
1996-06-03	Other atopic dermatitis(기타 아토피성 피부염)	3789500	2017-02-08	F	7555	20.6986
1996-06-03	Glaucoma suspect, bilateral(녹내장 의심, 양쪽)	3789500	2017-02-08	F	7555	20.6986
1993-04-14	Diabetes mellitus, without complication(당뇨병, 합병증을 동반하지 않은)	5534715	2013-12-27	M	7562	20.7178
1993-04-14	Dry eye(건성안증후군)	5534715	2013-12-27	M	7562	20.7178
1993-04-14	Gastro-esophageal reflux disease(위식도역류)	5534715	2013-12-27	M	7562	20.7178
1993-04-14	Atopic dermatitis(아토피성 피부염)	5534715	2013-12-27	M	7562	20.7178
1993-04-14	Acute renal failure(급성 신부전)	5534715	2013-12-27	M	7562	20.7178
1993-04-14	S/P hematopoietic stem cell transplantation(조혈모세포 이식 상태)	5534715	2013-12-27	M	7562	20.7178
1993-04-14	Graft-versus-host disease(이식편대숙주 질환)	5534715	2013-12-27	M	7562	20.7178
1993-04-14	Anaplastic large cell lymphoma, Ki-1+, other(퇴행성 대세포 림프종, 기타 부위)	5534715	2013-12-27	M	7562	20.7178
1993-04-14	Acute gastroenteritis(급성 위장염)	5534715	2013-12-27	M	7562	20.7178
1993-04-14	Diabetes mellitus, without complication(당뇨병, 합병증을 동반하지 않은)	5534715	2014-01-22	M	7588	20.789
1993-04-14	Dry eye(건성안증후군)	5534715	2014-01-22	M	7588	20.789
1993-04-14	Gastro-esophageal reflux disease(위식도역류)	5534715	2014-01-22	M	7588	20.789
1993-04-14	Atopic dermatitis(아토피성 피부염)	5534715	2014-01-22	M	7588	20.789
1993-04-14	Acute renal failure(급성 신부전)	5534715	2014-01-22	M	7588	20.789
1993-04-14	S/P hematopoietic stem cell transplantation(조혈모세포 이식 상태)	5534715	2014-01-22	M	7588	20.789
1993-04-14	Graft-versus-host disease(이식편대숙주 질환)	5534715	2014-01-22	M	7588	20.789
1993-04-14	Anaplastic large cell lymphoma, Ki-1+, other(퇴행성 대세포 림프종, 기타 부위)	5534715	2014-01-22	M	7588	20.789
1993-04-14	Acute gastroenteritis(급성 위장염)	5534715	2014-01-22	M	7588	20.789
1990-02-15	Conjunctivitis, allergic(알레르기성 결막염)	5719585	2010-12-20	M	7613	20.8575
1990-02-15	Keratoconus(원추각막)	5719585	2010-12-20	M	7613	20.8575
1990-02-15	Conjunctivitis, allergic(알레르기성 결막염)	5719585	2010-12-27	M	7620	20.8767
1990-02-15	Keratoconus(원추각막)	5719585	2010-12-27	M	7620	20.8767
1993-04-14	Diabetes mellitus, without complication(당뇨병, 합병증을 동반하지 않은)	5534715	2014-04-16	M	7672	21.0192
1993-04-14	Dry eye(건성안증후군)	5534715	2014-04-16	M	7672	21.0192
1993-04-14	Gastro-esophageal reflux disease(위식도역류)	5534715	2014-04-16	M	7672	21.0192
1993-04-14	Atopic dermatitis(아토피성 피부염)	5534715	2014-04-16	M	7672	21.0192
1993-04-14	Acute renal failure(급성 신부전)	5534715	2014-04-16	M	7672	21.0192
1993-04-14	S/P hematopoietic stem cell transplantation(조혈모세포 이식 상태)	5534715	2014-04-16	M	7672	21.0192
1993-04-14	Graft-versus-host disease(이식편대숙주 질환)	5534715	2014-04-16	M	7672	21.0192
1993-04-14	Anaplastic large cell lymphoma, Ki-1+, other(퇴행성 대세포 림프종, 기타 부위)	5534715	2014-04-16	M	7672	21.0192
1993-04-14	Acute gastroenteritis(급성 위장염)	5534715	2014-04-16	M	7672	21.0192
1992-08-13	Entropion(안검 내반)	7446858	2013-08-21	F	7678	21.0356
1992-08-13	Dry eye(건성안증후군)	7446858	2013-08-21	F	7678	21.0356
1992-08-13	Urticaria(두드러기)	7446858	2013-08-21	F	7678	21.0356
1992-08-13	Osteoporosis due to steroid use(스테로이드로 인한 골다공증)	7446858	2013-08-21	F	7678	21.0356
1992-08-13	Graft versus host disease(이식숙주편대 반응)	7446858	2013-08-21	F	7678	21.0356
1992-08-13	S/P hematopoietic stem cell transplantation(조혈모세포 이식 상태)	7446858	2013-08-21	F	7678	21.0356
1992-08-13	Graft-versus-host disease(이식편대숙주 질환)	7446858	2013-08-21	F	7678	21.0356
1992-08-13	Cytomegaloviral infection(거대세포바이러스 감염)	7446858	2013-08-21	F	7678	21.0356
1992-08-13	Acute leukemia, mixed phenotype(혼합된 표현형의 급성 백혈병)	7446858	2013-08-21	F	7678	21.0356
1992-08-13	Other and unspecified superficial keratitis(기타 및 상세불명의 표재각막염)	7446858	2013-08-21	F	7678	21.0356
1990-02-15	Conjunctivitis, allergic(알레르기성 결막염)	5719585	2011-03-07	M	7690	21.0685
1990-02-15	Keratoconus(원추각막)	5719585	2011-03-07	M	7690	21.0685
1994-07-06	Insomnia(불면증)	2733742	2015-09-11	M	7737	21.1973
1994-07-06	Dry eye(건성안증후군)	2733742	2015-09-11	M	7737	21.1973
1994-07-06	Myopia(근시)	2733742	2015-09-11	M	7737	21.1973
1994-07-06	Allergic rhinitis(앨러지비염)	2733742	2015-09-11	M	7737	21.1973
1994-07-06	Bronchiolitis obliterans(폐쇄성 세기관지염)	2733742	2015-09-11	M	7737	21.1973
1994-07-06	Atopic dermatitis(아토피성 피부염)	2733742	2015-09-11	M	7737	21.1973
1994-07-06	Sjogren syndrome(쉐그렌 증후군)	2733742	2015-09-11	M	7737	21.1973
1994-07-06	Osteoporosis, unspecified(상세불명의 골다공증)	2733742	2015-09-11	M	7737	21.1973
1994-07-06	S/P hematopoietic stem cell transplantation(조혈모세포 이식 상태)	2733742	2015-09-11	M	7737	21.1973
1994-07-06	Graft-versus-host disease(이식편대숙주 질환)	2733742	2015-09-11	M	7737	21.1973
1994-07-06	Acute lymphocytic leukemia(급성 림프구성 백혈병)	2733742	2015-09-11	M	7737	21.1973
1994-07-06	Thrombosis, atrium(심방 혈전증)	2733742	2015-09-11	M	7737	21.1973
1994-07-06	Chronic graft versus host disease(만성 이식숙주편대 반응)	2733742	2015-09-11	M	7737	21.1973
1994-07-06	Asthma(천식)	2733742	2015-09-11	M	7737	21.1973
1996-06-03	Dry eye(건성안증후군)	3789500	2017-08-11	F	7739	21.2027
1996-06-03	Corneal edema(각막 부종)	3789500	2017-08-11	F	7739	21.2027
1996-06-03	Retinal disorder, unspecified(상세불명의 망막 장애)	3789500	2017-08-11	F	7739	21.2027
1996-06-03	Thygeson's superfical punctate keratitis(타이거슨 표층 점상각막염)	3789500	2017-08-11	F	7739	21.2027
1996-06-03	Other atopic dermatitis(기타 아토피성 피부염)	3789500	2017-08-11	F	7739	21.2027
1996-06-03	Glaucoma suspect, bilateral(녹내장 의심, 양쪽)	3789500	2017-08-11	F	7739	21.2027
1993-04-14	Diabetes mellitus, without complication(당뇨병, 합병증을 동반하지 않은)	5534715	2014-07-02	M	7749	21.2301
1993-04-14	Dry eye(건성안증후군)	5534715	2014-07-02	M	7749	21.2301
1993-04-14	Gastro-esophageal reflux disease(위식도역류)	5534715	2014-07-02	M	7749	21.2301
1993-04-14	Atopic dermatitis(아토피성 피부염)	5534715	2014-07-02	M	7749	21.2301
1993-04-14	Acute renal failure(급성 신부전)	5534715	2014-07-02	M	7749	21.2301
1993-04-14	S/P hematopoietic stem cell transplantation(조혈모세포 이식 상태)	5534715	2014-07-02	M	7749	21.2301
1993-04-14	Graft-versus-host disease(이식편대숙주 질환)	5534715	2014-07-02	M	7749	21.2301
1993-04-14	Anaplastic large cell lymphoma, Ki-1+, other(퇴행성 대세포 림프종, 기타 부위)	5534715	2014-07-02	M	7749	21.2301
1993-04-14	Acute gastroenteritis(급성 위장염)	5534715	2014-07-02	M	7749	21.2301
1994-07-06	Insomnia(불면증)	2733742	2015-11-20	M	7807	21.389
1994-07-06	Dry eye(건성안증후군)	2733742	2015-11-20	M	7807	21.389
1994-07-06	Myopia(근시)	2733742	2015-11-20	M	7807	21.389
1994-07-06	Allergic rhinitis(앨러지비염)	2733742	2015-11-20	M	7807	21.389
1994-07-06	Bronchiolitis obliterans(폐쇄성 세기관지염)	2733742	2015-11-20	M	7807	21.389
1994-07-06	Atopic dermatitis(아토피성 피부염)	2733742	2015-11-20	M	7807	21.389
1994-07-06	Sjogren syndrome(쉐그렌 증후군)	2733742	2015-11-20	M	7807	21.389
1994-07-06	Osteoporosis, unspecified(상세불명의 골다공증)	2733742	2015-11-20	M	7807	21.389
1994-07-06	S/P hematopoietic stem cell transplantation(조혈모세포 이식 상태)	2733742	2015-11-20	M	7807	21.389
1994-07-06	Graft-versus-host disease(이식편대숙주 질환)	2733742	2015-11-20	M	7807	21.389
1994-07-06	Acute lymphocytic leukemia(급성 림프구성 백혈병)	2733742	2015-11-20	M	7807	21.389
1994-07-06	Thrombosis, atrium(심방 혈전증)	2733742	2015-11-20	M	7807	21.389
1994-07-06	Chronic graft versus host disease(만성 이식숙주편대 반응)	2733742	2015-11-20	M	7807	21.389
1994-07-06	Asthma(천식)	2733742	2015-11-20	M	7807	21.389
1990-02-15	Conjunctivitis, allergic(알레르기성 결막염)	5719585	2011-07-04	M	7809	21.3945
1990-02-15	Keratoconus(원추각막)	5719585	2011-07-04	M	7809	21.3945
1993-04-14	Diabetes mellitus, without complication(당뇨병, 합병증을 동반하지 않은)	5534715	2014-10-13	M	7852	21.5123
1993-04-14	Dry eye(건성안증후군)	5534715	2014-10-13	M	7852	21.5123
1993-04-14	Gastro-esophageal reflux disease(위식도역류)	5534715	2014-10-13	M	7852	21.5123
1993-04-14	Atopic dermatitis(아토피성 피부염)	5534715	2014-10-13	M	7852	21.5123
1993-04-14	Acute renal failure(급성 신부전)	5534715	2014-10-13	M	7852	21.5123
1993-04-14	S/P hematopoietic stem cell transplantation(조혈모세포 이식 상태)	5534715	2014-10-13	M	7852	21.5123
1993-04-14	Graft-versus-host disease(이식편대숙주 질환)	5534715	2014-10-13	M	7852	21.5123
1993-04-14	Anaplastic large cell lymphoma, Ki-1+, other(퇴행성 대세포 림프종, 기타 부위)	5534715	2014-10-13	M	7852	21.5123
1993-04-14	Acute gastroenteritis(급성 위장염)	5534715	2014-10-13	M	7852	21.5123
1991-09-30	Conjunctivitis, allergic(알레르기성 결막염)	5914643	2013-04-29	F	7882	21.5945
1991-09-30	Eye anomaly, other(기타 눈의 이상)	5914643	2013-04-29	F	7882	21.5945
1991-09-30	Graft versus host disease(이식숙주편대 반응)	5914643	2013-04-29	F	7882	21.5945
1991-09-30	Acute leukemia(급성 백혈병)	5914643	2013-04-29	F	7882	21.5945
1991-09-30	Keratoconjunctivitis sicca, not specified as Sjogren's(건성 각막결막염, 쇼그렌으로 분류되지 않은)	5914643	2013-04-29	F	7882	21.5945
1993-04-14	Diabetes mellitus, without complication(당뇨병, 합병증을 동반하지 않은)	5534715	2014-11-17	M	7887	21.6082
1993-04-14	Dry eye(건성안증후군)	5534715	2014-11-17	M	7887	21.6082
1993-04-14	Corneal edema(각막 부종)	5534715	2014-11-17	M	7887	21.6082
1993-04-14	Myopia(근시)	5534715	2014-11-17	M	7887	21.6082
1993-04-14	Gastro-esophageal reflux disease(위식도역류)	5534715	2014-11-17	M	7887	21.6082
1993-04-14	Atopic dermatitis(아토피성 피부염)	5534715	2014-11-17	M	7887	21.6082
1993-04-14	Acute renal failure(급성 신부전)	5534715	2014-11-17	M	7887	21.6082
1993-04-14	S/P hematopoietic stem cell transplantation(조혈모세포 이식 상태)	5534715	2014-11-17	M	7887	21.6082
1993-04-14	Graft-versus-host disease(이식편대숙주 질환)	5534715	2014-11-17	M	7887	21.6082
1993-04-14	Anaplastic large cell lymphoma, Ki-1+, other(퇴행성 대세포 림프종, 기타 부위)	5534715	2014-11-17	M	7887	21.6082
1993-04-14	Acute gastroenteritis(급성 위장염)	5534715	2014-11-17	M	7887	21.6082
1993-04-26	Dry eye(건성안증후군)	3855038	2014-12-22	F	7910	21.6712
1993-04-26	Conjunctivitis, allergic(알레르기성 결막염)	3855038	2014-12-22	F	7910	21.6712
1993-04-26	Myopia(근시)	3855038	2014-12-22	F	7910	21.6712
1993-04-26	Pneumonia(폐렴)	3855038	2014-12-22	F	7910	21.6712
1993-04-26	Atopic dermatitis(아토피성 피부염)	3855038	2014-12-22	F	7910	21.6712
1993-04-26	Graft versus host disease(이식숙주편대 반응)	3855038	2014-12-22	F	7910	21.6712
1993-04-26	S/P hematopoietic stem cell transplantation(조혈모세포 이식 상태)	3855038	2014-12-22	F	7910	21.6712
1993-04-26	Graft-versus-host disease(이식편대숙주 질환)	3855038	2014-12-22	F	7910	21.6712
1993-04-26	Acute myeloid leukemia(급성 골수성 백혈병)	3855038	2014-12-22	F	7910	21.6712
1993-04-26	Non-erosive gastro-esophageal reflux disease(비미란성 위식도역류)	3855038	2014-12-22	F	7910	21.6712
1993-04-26	Acute myeloblastic leukemia[AML](급성 골수모구성 백혈병[AML])	3855038	2014-12-22	F	7910	21.6712
1993-04-26	Other and unspecified superficial keratitis(기타 및 상세불명의 표재각막염)	3855038	2014-12-22	F	7910	21.6712
1989-01-03	Dry eye(건성안증후군)	5799298	2010-09-03	F	7913	21.6795
1989-01-03	Conjunctivitis, allergic(알레르기성 결막염)	5799298	2010-09-03	F	7913	21.6795
1989-01-03	Dry eye(건성안증후군)	5799298	2010-09-10	F	7920	21.6986
1989-01-03	Conjunctivitis, allergic(알레르기성 결막염)	5799298	2010-09-10	F	7920	21.6986
1993-04-26	Dry eye(건성안증후군)	3855038	2015-01-26	F	7945	21.7671
1993-04-26	Conjunctivitis, allergic(알레르기성 결막염)	3855038	2015-01-26	F	7945	21.7671
1993-04-26	Myopia(근시)	3855038	2015-01-26	F	7945	21.7671
1993-04-26	Pneumonia(폐렴)	3855038	2015-01-26	F	7945	21.7671
1993-04-26	Atopic dermatitis(아토피성 피부염)	3855038	2015-01-26	F	7945	21.7671
1993-04-26	Graft versus host disease(이식숙주편대 반응)	3855038	2015-01-26	F	7945	21.7671
1993-04-26	S/P hematopoietic stem cell transplantation(조혈모세포 이식 상태)	3855038	2015-01-26	F	7945	21.7671
1993-04-26	Graft-versus-host disease(이식편대숙주 질환)	3855038	2015-01-26	F	7945	21.7671
1993-04-26	Acute myeloid leukemia(급성 골수성 백혈병)	3855038	2015-01-26	F	7945	21.7671
1993-04-26	Non-erosive gastro-esophageal reflux disease(비미란성 위식도역류)	3855038	2015-01-26	F	7945	21.7671
1993-04-26	Acute myeloblastic leukemia[AML](급성 골수모구성 백혈병[AML])	3855038	2015-01-26	F	7945	21.7671
1993-04-26	Other and unspecified superficial keratitis(기타 및 상세불명의 표재각막염)	3855038	2015-01-26	F	7945	21.7671
1993-04-14	Diabetes mellitus, without complication(당뇨병, 합병증을 동반하지 않은)	5534715	2015-01-21	M	7952	21.7863
1993-04-14	Dry eye(건성안증후군)	5534715	2015-01-21	M	7952	21.7863
1993-04-14	Corneal edema(각막 부종)	5534715	2015-01-21	M	7952	21.7863
1993-04-14	Myopia(근시)	5534715	2015-01-21	M	7952	21.7863
1993-04-14	Gastro-esophageal reflux disease(위식도역류)	5534715	2015-01-21	M	7952	21.7863
1993-04-14	Atopic dermatitis(아토피성 피부염)	5534715	2015-01-21	M	7952	21.7863
1993-04-14	Acute renal failure(급성 신부전)	5534715	2015-01-21	M	7952	21.7863
1993-04-14	S/P hematopoietic stem cell transplantation(조혈모세포 이식 상태)	5534715	2015-01-21	M	7952	21.7863
1993-04-14	Graft-versus-host disease(이식편대숙주 질환)	5534715	2015-01-21	M	7952	21.7863
1993-04-14	Anaplastic large cell lymphoma, Ki-1+, other(퇴행성 대세포 림프종, 기타 부위)	5534715	2015-01-21	M	7952	21.7863
1993-04-14	Acute gastroenteritis(급성 위장염)	5534715	2015-01-21	M	7952	21.7863
1989-01-03	Dry eye(건성안증후군)	5799298	2010-10-15	F	7955	21.7945
1989-01-03	Conjunctivitis, allergic(알레르기성 결막염)	5799298	2010-10-15	F	7955	21.7945
1991-09-30	Conjunctivitis, allergic(알레르기성 결막염)	5914643	2013-07-15	F	7959	21.8055
1991-09-30	Eye anomaly, other(기타 눈의 이상)	5914643	2013-07-15	F	7959	21.8055
1991-09-30	Graft versus host disease(이식숙주편대 반응)	5914643	2013-07-15	F	7959	21.8055
1991-09-30	Acute leukemia(급성 백혈병)	5914643	2013-07-15	F	7959	21.8055
1991-09-30	Keratoconjunctivitis sicca, not specified as Sjogren's(건성 각막결막염, 쇼그렌으로 분류되지 않은)	5914643	2013-07-15	F	7959	21.8055
1989-01-03	Dry eye(건성안증후군)	5799298	2010-11-19	F	7990	21.8904
1989-01-03	Conjunctivitis, allergic(알레르기성 결막염)	5799298	2010-11-19	F	7990	21.8904
1993-04-14	Diabetes mellitus, without complication(당뇨병, 합병증을 동반하지 않은)	5534715	2015-04-22	M	8043	22.0356
1993-04-14	Dry eye(건성안증후군)	5534715	2015-04-22	M	8043	22.0356
1993-04-14	Corneal edema(각막 부종)	5534715	2015-04-22	M	8043	22.0356
1993-04-14	Myopia(근시)	5534715	2015-04-22	M	8043	22.0356
1993-04-14	Gastro-esophageal reflux disease(위식도역류)	5534715	2015-04-22	M	8043	22.0356
1993-04-14	Atopic dermatitis(아토피성 피부염)	5534715	2015-04-22	M	8043	22.0356
1993-04-14	Acute renal failure(급성 신부전)	5534715	2015-04-22	M	8043	22.0356
1993-04-14	S/P hematopoietic stem cell transplantation(조혈모세포 이식 상태)	5534715	2015-04-22	M	8043	22.0356
1993-04-14	Graft-versus-host disease(이식편대숙주 질환)	5534715	2015-04-22	M	8043	22.0356
1993-04-14	Anaplastic large cell lymphoma, Ki-1+, other(퇴행성 대세포 림프종, 기타 부위)	5534715	2015-04-22	M	8043	22.0356
1993-04-14	Acute gastroenteritis(급성 위장염)	5534715	2015-04-22	M	8043	22.0356
1991-09-30	Conjunctivitis, allergic(알레르기성 결막염)	5914643	2013-10-21	F	8057	22.074
1991-09-30	Eye anomaly, other(기타 눈의 이상)	5914643	2013-10-21	F	8057	22.074
1991-09-30	Graft versus host disease(이식숙주편대 반응)	5914643	2013-10-21	F	8057	22.074
1991-09-30	Acute leukemia(급성 백혈병)	5914643	2013-10-21	F	8057	22.074
1991-09-30	Keratoconjunctivitis sicca, not specified as Sjogren's(건성 각막결막염, 쇼그렌으로 분류되지 않은)	5914643	2013-10-21	F	8057	22.074
1990-02-15	Conjunctivitis, allergic(알레르기성 결막염)	5719585	2012-03-26	M	8075	22.1233
1990-02-15	Keratoconus(원추각막)	5719585	2012-03-26	M	8075	22.1233
1993-12-15	Dry eye(건성안증후군)	8194893	2016-02-03	M	8085	22.1507
1993-12-15	Other atopic dermatitis(기타 아토피성 피부염)	8194893	2016-02-03	M	8085	22.1507
1993-12-15	Low-tension glaucoma, bilateral(저안압녹내장, 양쪽)	8194893	2016-02-03	M	8085	22.1507
1989-01-03	Dry eye(건성안증후군)	5799298	2011-02-25	F	8088	22.1589
1989-01-03	Conjunctivitis, allergic(알레르기성 결막염)	5799298	2011-02-25	F	8088	22.1589
1994-07-06	Insomnia(불면증)	2733742	2016-09-02	M	8094	22.1753
1994-07-06	Dry eye(건성안증후군)	2733742	2016-09-02	M	8094	22.1753
1994-07-06	Myopia(근시)	2733742	2016-09-02	M	8094	22.1753
1994-07-06	Unspecified astigmatism(상세불명의 난시)	2733742	2016-09-02	M	8094	22.1753
1994-07-06	Diplopia(복시)	2733742	2016-09-02	M	8094	22.1753
1994-07-06	Allergic rhinitis(앨러지비염)	2733742	2016-09-02	M	8094	22.1753
1994-07-06	Atopic dermatitis(아토피성 피부염)	2733742	2016-09-02	M	8094	22.1753
1994-07-06	Sjogren syndrome(쉐그렌 증후군)	2733742	2016-09-02	M	8094	22.1753
1994-07-06	Osteoporosis, unspecified(상세불명의 골다공증)	2733742	2016-09-02	M	8094	22.1753
1994-07-06	Vertigo(현기증)	2733742	2016-09-02	M	8094	22.1753
1994-07-06	S/P hematopoietic stem cell transplantation(조혈모세포 이식 상태)	2733742	2016-09-02	M	8094	22.1753
1994-07-06	Graft-versus-host disease(이식편대숙주 질환)	2733742	2016-09-02	M	8094	22.1753
1994-07-06	Acute lymphocytic leukemia(급성 림프구성 백혈병)	2733742	2016-09-02	M	8094	22.1753
1994-07-06	Thrombosis, atrium(심방 혈전증)	2733742	2016-09-02	M	8094	22.1753
1994-07-06	Chronic graft versus host disease(만성 이식숙주편대 반응)	2733742	2016-09-02	M	8094	22.1753
1994-07-06	Asthma(천식)	2733742	2016-09-02	M	8094	22.1753
1994-07-06	Bronchiolitis obliterans(폐쇄성 세기관지염)	2733742	2016-09-02	M	8094	22.1753
1991-09-30	Conjunctivitis, allergic(알레르기성 결막염)	5914643	2013-12-13	F	8110	22.2192
1991-09-30	Atopic dermatitis(아토피성 피부염)	5914643	2013-12-13	F	8110	22.2192
1991-09-30	Eye anomaly, other(기타 눈의 이상)	5914643	2013-12-13	F	8110	22.2192
1991-09-30	Graft versus host disease(이식숙주편대 반응)	5914643	2013-12-13	F	8110	22.2192
1991-09-30	Acute leukemia(급성 백혈병)	5914643	2013-12-13	F	8110	22.2192
1991-09-30	Keratoconjunctivitis sicca, not specified as Sjogren's(건성 각막결막염, 쇼그렌으로 분류되지 않은)	5914643	2013-12-13	F	8110	22.2192
1993-12-15	Dry eye(건성안증후군)	8194893	2016-03-02	M	8113	22.2274
1993-12-15	Other atopic dermatitis(기타 아토피성 피부염)	8194893	2016-03-02	M	8113	22.2274
1993-12-15	Low-tension glaucoma, bilateral(저안압녹내장, 양쪽)	8194893	2016-03-02	M	8113	22.2274
1995-09-20	Dry eye(건성안증후군)	5789417	2018-02-23	M	8192	22.4438
1995-09-20	Unspecified astigmatism(상세불명의 난시)	5789417	2018-02-23	M	8192	22.4438
1995-09-20	Acute lymphocytic leukemia with central nervous system relapse(중추신경계 재발을 동반한 급성 림프구성 백혈병)	5789417	2018-02-23	M	8192	22.4438
1995-09-20	Graft versus host disease, ocular(이식편대숙주 반응, 눈)	5789417	2018-02-23	M	8192	22.4438
1994-07-06	Insomnia(불면증)	2733742	2016-12-23	M	8206	22.4822
1994-07-06	Dry eye(건성안증후군)	2733742	2016-12-23	M	8206	22.4822
1994-07-06	Myopia(근시)	2733742	2016-12-23	M	8206	22.4822
1994-07-06	Unspecified astigmatism(상세불명의 난시)	2733742	2016-12-23	M	8206	22.4822
1994-07-06	Diplopia(복시)	2733742	2016-12-23	M	8206	22.4822
1994-07-06	Allergic rhinitis(앨러지비염)	2733742	2016-12-23	M	8206	22.4822
1994-07-06	Atopic dermatitis(아토피성 피부염)	2733742	2016-12-23	M	8206	22.4822
1994-07-06	Sjogren syndrome(쉐그렌 증후군)	2733742	2016-12-23	M	8206	22.4822
1994-07-06	Osteoporosis, unspecified(상세불명의 골다공증)	2733742	2016-12-23	M	8206	22.4822
1994-07-06	Vertigo(현기증)	2733742	2016-12-23	M	8206	22.4822
1994-07-06	S/P hematopoietic stem cell transplantation(조혈모세포 이식 상태)	2733742	2016-12-23	M	8206	22.4822
1994-07-06	Graft-versus-host disease(이식편대숙주 질환)	2733742	2016-12-23	M	8206	22.4822
1994-07-06	Acute lymphocytic leukemia(급성 림프구성 백혈병)	2733742	2016-12-23	M	8206	22.4822
1994-07-06	Thrombosis, atrium(심방 혈전증)	2733742	2016-12-23	M	8206	22.4822
1994-07-06	Chronic graft versus host disease(만성 이식숙주편대 반응)	2733742	2016-12-23	M	8206	22.4822
1994-07-06	Asthma(천식)	2733742	2016-12-23	M	8206	22.4822
1994-07-06	Bronchiolitis obliterans(폐쇄성 세기관지염)	2733742	2016-12-23	M	8206	22.4822
1993-04-26	Herpes zoster(대상포진)	3855038	2015-11-23	F	8246	22.5918
1993-04-26	Dry eye(건성안증후군)	3855038	2015-11-23	F	8246	22.5918
1993-04-26	Conjunctivitis, allergic(알레르기성 결막염)	3855038	2015-11-23	F	8246	22.5918
1993-04-26	Myopia(근시)	3855038	2015-11-23	F	8246	22.5918
1993-04-26	Pneumonia(폐렴)	3855038	2015-11-23	F	8246	22.5918
1993-04-26	Atopic dermatitis(아토피성 피부염)	3855038	2015-11-23	F	8246	22.5918
1993-04-26	Graft versus host disease(이식숙주편대 반응)	3855038	2015-11-23	F	8246	22.5918
1993-04-26	S/P hematopoietic stem cell transplantation(조혈모세포 이식 상태)	3855038	2015-11-23	F	8246	22.5918
1993-04-26	Graft-versus-host disease(이식편대숙주 질환)	3855038	2015-11-23	F	8246	22.5918
1993-04-26	Acute myeloid leukemia(급성 골수성 백혈병)	3855038	2015-11-23	F	8246	22.5918
1993-04-26	Non-erosive gastro-esophageal reflux disease(비미란성 위식도역류)	3855038	2015-11-23	F	8246	22.5918
1993-04-26	Acute myeloblastic leukemia[AML](급성 골수모구성 백혈병[AML])	3855038	2015-11-23	F	8246	22.5918
1993-04-26	Other and unspecified superficial keratitis(기타 및 상세불명의 표재각막염)	3855038	2015-11-23	F	8246	22.5918
1994-07-06	Insomnia(불면증)	2733742	2017-02-24	M	8269	22.6548
1994-07-06	Dry eye(건성안증후군)	2733742	2017-02-24	M	8269	22.6548
1994-07-06	Myopia(근시)	2733742	2017-02-24	M	8269	22.6548
1994-07-06	Unspecified astigmatism(상세불명의 난시)	2733742	2017-02-24	M	8269	22.6548
1994-07-06	Diplopia(복시)	2733742	2017-02-24	M	8269	22.6548
1994-07-06	Allergic rhinitis(앨러지비염)	2733742	2017-02-24	M	8269	22.6548
1994-07-06	Atopic dermatitis(아토피성 피부염)	2733742	2017-02-24	M	8269	22.6548
1994-07-06	Sjogren syndrome(쉐그렌 증후군)	2733742	2017-02-24	M	8269	22.6548
1994-07-06	Osteoporosis, unspecified(상세불명의 골다공증)	2733742	2017-02-24	M	8269	22.6548
1994-07-06	Vertigo(현기증)	2733742	2017-02-24	M	8269	22.6548
1994-07-06	S/P hematopoietic stem cell transplantation(조혈모세포 이식 상태)	2733742	2017-02-24	M	8269	22.6548
1994-07-06	Graft-versus-host disease(이식편대숙주 질환)	2733742	2017-02-24	M	8269	22.6548
1994-07-06	Acute lymphocytic leukemia(급성 림프구성 백혈병)	2733742	2017-02-24	M	8269	22.6548
1994-07-06	Thrombosis, atrium(심방 혈전증)	2733742	2017-02-24	M	8269	22.6548
1994-07-06	Chronic graft versus host disease(만성 이식숙주편대 반응)	2733742	2017-02-24	M	8269	22.6548
1994-07-06	Asthma(천식)	2733742	2017-02-24	M	8269	22.6548
1994-07-06	Bronchiolitis obliterans(폐쇄성 세기관지염)	2733742	2017-02-24	M	8269	22.6548
1993-06-09	Dry eye(건성안증후군)	7828963	2016-01-29	F	8269	22.6548
1993-06-09	Corneal opacity(각막 혼탁)	7828963	2016-01-29	F	8269	22.6548
1993-06-09	Myopia(근시)	7828963	2016-01-29	F	8269	22.6548
1993-06-09	Marginal ulcer(변연 궤양)	7828963	2016-01-29	F	8269	22.6548
1993-06-09	Phlyctenulosis(소수포증)	7828963	2016-01-29	F	8269	22.6548
1989-01-03	Dry eye(건성안증후군)	5799298	2011-08-26	F	8270	22.6575
1989-01-03	Conjunctivitis, allergic(알레르기성 결막염)	5799298	2011-08-26	F	8270	22.6575
1987-12-24	Keratoconjunctivitis, other(각막결막염)	5628779	2010-10-11	M	8327	22.8137
1991-09-30	Dry eye(건성안증후군)	5914643	2014-07-25	F	8334	22.8329
1991-09-30	Conjunctivitis, allergic(알레르기성 결막염)	5914643	2014-07-25	F	8334	22.8329
1991-09-30	Atopic dermatitis(아토피성 피부염)	5914643	2014-07-25	F	8334	22.8329
1991-09-30	Eye anomaly, other(기타 눈의 이상)	5914643	2014-07-25	F	8334	22.8329
1991-09-30	Graft versus host disease(이식숙주편대 반응)	5914643	2014-07-25	F	8334	22.8329
1991-09-30	Acute leukemia(급성 백혈병)	5914643	2014-07-25	F	8334	22.8329
1991-09-30	Keratoconjunctivitis sicca, not specified as Sjogren's(건성 각막결막염, 쇼그렌으로 분류되지 않은)	5914643	2014-07-25	F	8334	22.8329
1987-12-24	Keratoconjunctivitis, other(각막결막염)	5628779	2010-11-03	M	8350	22.8767
1994-07-06	Insomnia(불면증)	2733742	2017-08-18	M	8444	23.1342
1994-07-06	Dry eye(건성안증후군)	2733742	2017-08-18	M	8444	23.1342
1994-07-06	Myopia(근시)	2733742	2017-08-18	M	8444	23.1342
1994-07-06	Unspecified astigmatism(상세불명의 난시)	2733742	2017-08-18	M	8444	23.1342
1994-07-06	Diplopia(복시)	2733742	2017-08-18	M	8444	23.1342
1994-07-06	Allergic rhinitis(앨러지비염)	2733742	2017-08-18	M	8444	23.1342
1994-07-06	Atopic dermatitis(아토피성 피부염)	2733742	2017-08-18	M	8444	23.1342
1994-07-06	Sjogren syndrome(쉐그렌 증후군)	2733742	2017-08-18	M	8444	23.1342
1994-07-06	Osteoporosis, unspecified(상세불명의 골다공증)	2733742	2017-08-18	M	8444	23.1342
1994-07-06	Vertigo(현기증)	2733742	2017-08-18	M	8444	23.1342
1994-07-06	S/P hematopoietic stem cell transplantation(조혈모세포 이식 상태)	2733742	2017-08-18	M	8444	23.1342
1994-07-06	Graft-versus-host disease(이식편대숙주 질환)	2733742	2017-08-18	M	8444	23.1342
1994-07-06	Acute lymphocytic leukemia(급성 림프구성 백혈병)	2733742	2017-08-18	M	8444	23.1342
1994-07-06	Thrombosis, atrium(심방 혈전증)	2733742	2017-08-18	M	8444	23.1342
1994-07-06	Chronic graft versus host disease(만성 이식숙주편대 반응)	2733742	2017-08-18	M	8444	23.1342
1994-07-06	Asthma(천식)	2733742	2017-08-18	M	8444	23.1342
1994-07-06	Bronchiolitis obliterans(폐쇄성 세기관지염)	2733742	2017-08-18	M	8444	23.1342
1990-02-15	Conjunctivitis, allergic(알레르기성 결막염)	5719585	2013-04-01	M	8446	23.1397
1990-02-15	Keratoconus(원추각막)	5719585	2013-04-01	M	8446	23.1397
1990-06-04	Diabetes mellitus, without complication(당뇨병, 합병증을 동반하지 않은)	5067860	2013-07-24	M	8451	23.1534
1990-06-04	Secondary hyperparathyroidism(이차성 부갑상선기능항진증)	5067860	2013-07-24	M	8451	23.1534
1990-06-04	Hypocalcemia(저칼슘혈증)	5067860	2013-07-24	M	8451	23.1534
1990-06-04	Blepharitis(안검염)	5067860	2013-07-24	M	8451	23.1534
1990-06-04	Dry eye(건성안증후군)	5067860	2013-07-24	M	8451	23.1534
1990-06-04	S/P Bone marrow transplatation(골수 이식 상태)	5067860	2013-07-24	M	8451	23.1534
1990-06-04	Graft-versus-host disease(이식편대숙주 질환)	5067860	2013-07-24	M	8451	23.1534
1990-06-04	Acute lymphoblastic leukemia(급성 림프모구성 백혈병[ALL])	5067860	2013-07-24	M	8451	23.1534
1990-06-04	Acute pancreatitis, unspecified(상세불명의 급성 췌장염)	5067860	2013-07-24	M	8451	23.1534
1990-06-04	Other and unspecified superficial keratitis(기타 및 상세불명의 표재각막염)	5067860	2013-07-24	M	8451	23.1534
1990-06-04	Low-tension glaucoma, Right(저안압 녹내장, 오른쪽)	5067860	2013-07-24	M	8451	23.1534
1990-06-04	Diabetes mellitus, without complication(당뇨병, 합병증을 동반하지 않은)	5067860	2013-08-05	M	8463	23.1863
1990-06-04	Secondary hyperparathyroidism(이차성 부갑상선기능항진증)	5067860	2013-08-05	M	8463	23.1863
1990-06-04	Hypocalcemia(저칼슘혈증)	5067860	2013-08-05	M	8463	23.1863
1990-06-04	Blepharitis(안검염)	5067860	2013-08-05	M	8463	23.1863
1990-06-04	Dry eye(건성안증후군)	5067860	2013-08-05	M	8463	23.1863
1990-06-04	S/P Bone marrow transplatation(골수 이식 상태)	5067860	2013-08-05	M	8463	23.1863
1990-06-04	Graft-versus-host disease(이식편대숙주 질환)	5067860	2013-08-05	M	8463	23.1863
1990-06-04	Acute lymphoblastic leukemia(급성 림프모구성 백혈병[ALL])	5067860	2013-08-05	M	8463	23.1863
1990-06-04	Acute pancreatitis, unspecified(상세불명의 급성 췌장염)	5067860	2013-08-05	M	8463	23.1863
1990-06-04	Other and unspecified superficial keratitis(기타 및 상세불명의 표재각막염)	5067860	2013-08-05	M	8463	23.1863
1990-06-04	Low-tension glaucoma, Right(저안압 녹내장, 오른쪽)	5067860	2013-08-05	M	8463	23.1863
1994-12-13	Dry eye(건성안증후군)	7218541	2018-03-09	F	8487	23.2521
1994-12-13	Myopia(근시)	7218541	2018-03-09	F	8487	23.2521
1994-12-13	Unspecified astigmatism(상세불명의 난시)	7218541	2018-03-09	F	8487	23.2521
1994-12-13	Gastritis, unspecified(위염, 상세불명)	7218541	2018-03-09	F	8487	23.2521
1994-12-13	Areolar keratitis(유륜의 각막염)	7218541	2018-03-09	F	8487	23.2521
1994-12-13	Other atopic dermatitis(기타 아토피성 피부염)	7218541	2018-03-09	F	8487	23.2521
1994-12-13	Episcleritis(상공막염)	7218541	2018-03-09	F	8487	23.2521
1994-12-13	Glaucoma suspect, unspecified side(녹내장 의심, 상세불명 부위)	7218541	2018-03-09	F	8487	23.2521
1990-06-04	Diabetes mellitus, without complication(당뇨병, 합병증을 동반하지 않은)	5067860	2013-09-04	M	8493	23.2685
1990-06-04	Secondary hyperparathyroidism(이차성 부갑상선기능항진증)	5067860	2013-09-04	M	8493	23.2685
1990-06-04	Hypocalcemia(저칼슘혈증)	5067860	2013-09-04	M	8493	23.2685
1990-06-04	Blepharitis(안검염)	5067860	2013-09-04	M	8493	23.2685
1990-06-04	Dry eye(건성안증후군)	5067860	2013-09-04	M	8493	23.2685
1990-06-04	S/P Bone marrow transplatation(골수 이식 상태)	5067860	2013-09-04	M	8493	23.2685
1990-06-04	Graft-versus-host disease(이식편대숙주 질환)	5067860	2013-09-04	M	8493	23.2685
1990-06-04	Acute lymphoblastic leukemia(급성 림프모구성 백혈병[ALL])	5067860	2013-09-04	M	8493	23.2685
1990-06-04	Acute pancreatitis, unspecified(상세불명의 급성 췌장염)	5067860	2013-09-04	M	8493	23.2685
1990-06-04	Other and unspecified superficial keratitis(기타 및 상세불명의 표재각막염)	5067860	2013-09-04	M	8493	23.2685
1990-06-04	Low-tension glaucoma, Right(저안압 녹내장, 오른쪽)	5067860	2013-09-04	M	8493	23.2685
1990-02-15	Conjunctivitis, allergic(알레르기성 결막염)	5719585	2013-06-03	M	8509	23.3123
1990-02-15	Keratoconus(원추각막)	5719585	2013-06-03	M	8509	23.3123
1994-12-13	Dry eye(건성안증후군)	7218541	2018-04-06	F	8515	23.3288
1994-12-13	Myopia(근시)	7218541	2018-04-06	F	8515	23.3288
1994-12-13	Unspecified astigmatism(상세불명의 난시)	7218541	2018-04-06	F	8515	23.3288
1994-12-13	Gastritis, unspecified(위염, 상세불명)	7218541	2018-04-06	F	8515	23.3288
1994-12-13	Areolar keratitis(유륜의 각막염)	7218541	2018-04-06	F	8515	23.3288
1994-12-13	Other atopic dermatitis(기타 아토피성 피부염)	7218541	2018-04-06	F	8515	23.3288
1994-12-13	Episcleritis(상공막염)	7218541	2018-04-06	F	8515	23.3288
1994-12-13	Glaucoma suspect, unspecified side(녹내장 의심, 상세불명 부위)	7218541	2018-04-06	F	8515	23.3288
1994-08-26	Secondary adrenal insufficiency(이차성 부신 기능부전)	2886843	2018-02-21	F	8580	23.5068
1994-08-26	Dry eye(건성안증후군)	2886843	2018-02-21	F	8580	23.5068
1994-08-26	Acute lymphoblastic leukemia(급성 림프모구성 백혈병[ALL])	2886843	2018-02-21	F	8580	23.5068
1994-08-26	Adrenal insufficiency, others(기타 부신 기능부전)	2886843	2018-02-21	F	8580	23.5068
1994-08-26	Other atopic dermatitis(기타 아토피성 피부염)	2886843	2018-02-21	F	8580	23.5068
1994-08-26	S/P Autologous peripheral blood stem cell transplantation(자가 조혈모세포 이식 상태)	2886843	2018-02-21	F	8580	23.5068
1994-08-26	Graft versus host disease, liver(이식편대숙주 반응, 간)	2886843	2018-02-21	F	8580	23.5068
1994-08-26	Glaucoma, unspecified, unspecified side(상세불명의 녹내장, 상세불명 부위)	2886843	2018-02-21	F	8580	23.5068
1994-07-03	Dry eye(건성안증후군)	8587276	2018-02-07	F	8620	23.6164
1994-07-03	Dry eye(건성안증후군)	8587276	2018-02-14	F	8627	23.6356
1994-07-03	Unspecified astigmatism(상세불명의 난시)	8587276	2018-02-14	F	8627	23.6356
1994-07-03	Atopic dermatitis(아토피성 피부염)	8587276	2018-02-14	F	8627	23.6356
1990-02-15	Conjunctivitis, allergic(알레르기성 결막염)	5719585	2013-12-16	M	8705	23.8493
1990-02-15	Keratoconus(원추각막)	5719585	2013-12-16	M	8705	23.8493
1990-02-15	Atopic dermatitis(아토피성 피부염)	5719585	2013-12-16	M	8705	23.8493
1990-06-04	Blepharitis(안검염)	5067860	2014-05-02	M	8733	23.926
1990-06-04	Dry eye(건성안증후군)	5067860	2014-05-02	M	8733	23.926
1990-06-04	Acute lymphoblastic leukemia(급성 림프모구성 백혈병[ALL])	5067860	2014-05-02	M	8733	23.926
1990-06-04	Other and unspecified superficial keratitis(기타 및 상세불명의 표재각막염)	5067860	2014-05-02	M	8733	23.926
1990-06-04	Low-tension glaucoma, Right(저안압 녹내장, 오른쪽)	5067860	2014-05-02	M	8733	23.926
1990-06-04	Other atopic dermatitis(기타 아토피성 피부염)	5067860	2014-05-02	M	8733	23.926
1991-09-30	Dry eye(건성안증후군)	5914643	2015-09-04	F	8740	23.9452
1991-09-30	Conjunctivitis, allergic(알레르기성 결막염)	5914643	2015-09-04	F	8740	23.9452
1991-09-30	Atopic dermatitis(아토피성 피부염)	5914643	2015-09-04	F	8740	23.9452
1991-09-30	Eye anomaly, other(기타 눈의 이상)	5914643	2015-09-04	F	8740	23.9452
1991-09-30	Graft versus host disease(이식숙주편대 반응)	5914643	2015-09-04	F	8740	23.9452
1991-09-30	Acute leukemia(급성 백혈병)	5914643	2015-09-04	F	8740	23.9452
1991-09-30	Keratoconjunctivitis sicca, not specified as Sjogren's(건성 각막결막염, 쇼그렌으로 분류되지 않은)	5914643	2015-09-04	F	8740	23.9452
1986-08-27	Corneal disorder, other(기타 각막 장애)	5823213	2010-08-18	M	8757	23.9918
1986-08-27	Corneal disorder, other(기타 각막 장애)	5823213	2010-09-15	M	8785	24.0685
1993-04-14	Diabetes mellitus, without complication(당뇨병, 합병증을 동반하지 않은)	5534715	2017-05-19	M	8801	24.1123
1993-04-14	Blepharitis(안검염)	5534715	2017-05-19	M	8801	24.1123
1993-04-14	Dry eye(건성안증후군)	5534715	2017-05-19	M	8801	24.1123
1993-04-14	Corneal edema(각막 부종)	5534715	2017-05-19	M	8801	24.1123
1993-04-14	Retinal disorder, unspecified(상세불명의 망막 장애)	5534715	2017-05-19	M	8801	24.1123
1993-04-14	Myopia(근시)	5534715	2017-05-19	M	8801	24.1123
1993-04-14	Gastro-esophageal reflux disease(위식도역류)	5534715	2017-05-19	M	8801	24.1123
1993-04-14	Atopic dermatitis(아토피성 피부염)	5534715	2017-05-19	M	8801	24.1123
1993-04-14	Acute renal failure(급성 신부전)	5534715	2017-05-19	M	8801	24.1123
1993-04-14	S/P hematopoietic stem cell transplantation(조혈모세포 이식 상태)	5534715	2017-05-19	M	8801	24.1123
1993-04-14	Graft-versus-host disease(이식편대숙주 질환)	5534715	2017-05-19	M	8801	24.1123
1993-04-14	Acute gastroenteritis(급성 위장염)	5534715	2017-05-19	M	8801	24.1123
1993-04-14	Abscess of eyelid(눈꺼풀의 농양)	5534715	2017-05-19	M	8801	24.1123
1993-04-14	Glaucoma suspect, right(녹내장 의심, 오른쪽)	5534715	2017-05-19	M	8801	24.1123
1993-04-14	Anaplastic large cell lymphoma, Ki-1+, other(역형성 대세포 림프종, Ki-1+, 기타 부위)	5534715	2017-05-19	M	8801	24.1123
1990-02-15	Conjunctivitis, allergic(알레르기성 결막염)	5719585	2014-06-23	M	8894	24.3671
1990-02-15	Keratoconus(원추각막)	5719585	2014-06-23	M	8894	24.3671
1990-02-15	Atopic dermatitis(아토피성 피부염)	5719585	2014-06-23	M	8894	24.3671
1989-12-18	Dry eye(건성안증후군)	7862299	2014-05-19	F	8918	24.4329
1989-12-18	Conjunctivitis, allergic(알레르기성 결막염)	7862299	2014-05-19	F	8918	24.4329
1989-12-18	Myopia(근시)	7862299	2014-05-19	F	8918	24.4329
1989-12-18	Atopic dermatitis(아토피성 피부염)	7862299	2014-05-19	F	8918	24.4329
1993-04-14	Diabetes mellitus, without complication(당뇨병, 합병증을 동반하지 않은)	5534715	2017-09-29	M	8934	24.4767
1993-04-14	Blepharitis(안검염)	5534715	2017-09-29	M	8934	24.4767
1993-04-14	Dry eye(건성안증후군)	5534715	2017-09-29	M	8934	24.4767
1993-04-14	Corneal edema(각막 부종)	5534715	2017-09-29	M	8934	24.4767
1993-04-14	Retinal disorder, unspecified(상세불명의 망막 장애)	5534715	2017-09-29	M	8934	24.4767
1993-04-14	Myopia(근시)	5534715	2017-09-29	M	8934	24.4767
1993-04-14	Gastro-esophageal reflux disease(위식도역류)	5534715	2017-09-29	M	8934	24.4767
1993-04-14	Atopic dermatitis(아토피성 피부염)	5534715	2017-09-29	M	8934	24.4767
1993-04-14	Acute renal failure(급성 신부전)	5534715	2017-09-29	M	8934	24.4767
1993-04-14	S/P hematopoietic stem cell transplantation(조혈모세포 이식 상태)	5534715	2017-09-29	M	8934	24.4767
1993-04-14	Graft-versus-host disease(이식편대숙주 질환)	5534715	2017-09-29	M	8934	24.4767
1993-04-14	Acute gastroenteritis(급성 위장염)	5534715	2017-09-29	M	8934	24.4767
1993-04-14	Abscess of eyelid(눈꺼풀의 농양)	5534715	2017-09-29	M	8934	24.4767
1993-04-14	Glaucoma suspect, right(녹내장 의심, 오른쪽)	5534715	2017-09-29	M	8934	24.4767
1993-04-14	Anaplastic large cell lymphoma, Ki-1+, other(역형성 대세포 림프종, Ki-1+, 기타 부위)	5534715	2017-09-29	M	8934	24.4767
1989-12-18	Dry eye(건성안증후군)	7862299	2014-10-06	F	9058	24.8164
1989-12-18	Conjunctivitis, allergic(알레르기성 결막염)	7862299	2014-10-06	F	9058	24.8164
1989-12-18	Myopia(근시)	7862299	2014-10-06	F	9058	24.8164
1989-12-18	Atopic dermatitis(아토피성 피부염)	7862299	2014-10-06	F	9058	24.8164
1990-02-15	Conjunctivitis, allergic(알레르기성 결막염)	5719585	2014-12-15	M	9069	24.8466
1990-02-15	Keratoconus(원추각막)	5719585	2014-12-15	M	9069	24.8466
1990-02-15	Atopic dermatitis(아토피성 피부염)	5719585	2014-12-15	M	9069	24.8466
1993-04-26	Herpes zoster(대상포진)	3855038	2018-03-12	F	9086	24.8932
1993-04-26	Entropion(안검 내반)	3855038	2018-03-12	F	9086	24.8932
1993-04-26	Dry eye(건성안증후군)	3855038	2018-03-12	F	9086	24.8932
1993-04-26	Conjunctivitis, allergic(알레르기성 결막염)	3855038	2018-03-12	F	9086	24.8932
1993-04-26	Myopia(근시)	3855038	2018-03-12	F	9086	24.8932
1993-04-26	Pneumonia(폐렴)	3855038	2018-03-12	F	9086	24.8932
1993-04-26	Atopic dermatitis(아토피성 피부염)	3855038	2018-03-12	F	9086	24.8932
1993-04-26	Graft versus host disease(이식숙주편대 반응)	3855038	2018-03-12	F	9086	24.8932
1993-04-26	S/P hematopoietic stem cell transplantation(조혈모세포 이식 상태)	3855038	2018-03-12	F	9086	24.8932
1993-04-26	Graft-versus-host disease(이식편대숙주 질환)	3855038	2018-03-12	F	9086	24.8932
1993-04-26	Acute myeloid leukemia(급성 골수성 백혈병)	3855038	2018-03-12	F	9086	24.8932
1993-04-26	Non-erosive gastro-esophageal reflux disease(비미란성 위식도역류)	3855038	2018-03-12	F	9086	24.8932
1993-04-26	Acute myeloblastic leukemia[AML](급성 골수모구성 백혈병[AML])	3855038	2018-03-12	F	9086	24.8932
1993-04-26	Other and unspecified superficial keratitis(기타 및 상세불명의 표재각막염)	3855038	2018-03-12	F	9086	24.8932
1993-04-14	Diabetes mellitus, without complication(당뇨병, 합병증을 동반하지 않은)	5534715	2018-04-09	M	9126	25.0027
1993-04-14	Blepharitis(안검염)	5534715	2018-04-09	M	9126	25.0027
1993-04-14	Dry eye(건성안증후군)	5534715	2018-04-09	M	9126	25.0027
1993-04-14	Corneal edema(각막 부종)	5534715	2018-04-09	M	9126	25.0027
1993-04-14	Retinal disorder, unspecified(상세불명의 망막 장애)	5534715	2018-04-09	M	9126	25.0027
1993-04-14	Myopia(근시)	5534715	2018-04-09	M	9126	25.0027
1993-04-14	Gastro-esophageal reflux disease(위식도역류)	5534715	2018-04-09	M	9126	25.0027
1993-04-14	Atopic dermatitis(아토피성 피부염)	5534715	2018-04-09	M	9126	25.0027
1993-04-14	Acute renal failure(급성 신부전)	5534715	2018-04-09	M	9126	25.0027
1993-04-14	S/P hematopoietic stem cell transplantation(조혈모세포 이식 상태)	5534715	2018-04-09	M	9126	25.0027
1993-04-14	Graft-versus-host disease(이식편대숙주 질환)	5534715	2018-04-09	M	9126	25.0027
1993-04-14	Acute gastroenteritis(급성 위장염)	5534715	2018-04-09	M	9126	25.0027
1993-04-14	Abscess of eyelid(눈꺼풀의 농양)	5534715	2018-04-09	M	9126	25.0027
1993-04-14	Glaucoma suspect, right(녹내장 의심, 오른쪽)	5534715	2018-04-09	M	9126	25.0027
1993-04-14	Anaplastic large cell lymphoma, Ki-1+, other(역형성 대세포 림프종, Ki-1+, 기타 부위)	5534715	2018-04-09	M	9126	25.0027
1989-12-18	Dry eye(건성안증후군)	7862299	2015-01-26	F	9170	25.1233
1989-12-18	Conjunctivitis, allergic(알레르기성 결막염)	7862299	2015-01-26	F	9170	25.1233
1989-12-18	Myopia(근시)	7862299	2015-01-26	F	9170	25.1233
1989-12-18	Atopic dermatitis(아토피성 피부염)	7862299	2015-01-26	F	9170	25.1233
1990-09-16	Conjunctivitis, allergic(알레르기성 결막염)	5867726	2015-12-04	F	9210	25.2329
1990-09-16	Retinal disorder, other(기타 망막 장애)	5867726	2015-12-04	F	9210	25.2329
1990-09-16	Myopia(근시)	5867726	2015-12-04	F	9210	25.2329
1990-08-15	Aplastic anemia(재생 불량성 빈혈)	3133964	2015-11-18	M	9226	25.2767
1990-08-15	Dry eye(건성안증후군)	3133964	2015-11-18	M	9226	25.2767
1990-08-15	Retinal disorder, other(기타 망막 장애)	3133964	2015-11-18	M	9226	25.2767
1990-08-15	Myopia(근시)	3133964	2015-11-18	M	9226	25.2767
1990-08-15	Other keratoconjunctivitis(기타 각막결막염)	3133964	2015-11-18	M	9226	25.2767
1990-08-15	Graft versus host disease, ocular(이식편대숙주 반응, 눈)	3133964	2015-11-18	M	9226	25.2767
1991-09-30	Dry eye(건성안증후군)	5914643	2017-01-16	F	9240	25.3151
1991-09-30	Conjunctivitis, allergic(알레르기성 결막염)	5914643	2017-01-16	F	9240	25.3151
1991-09-30	Atopic dermatitis(아토피성 피부염)	5914643	2017-01-16	F	9240	25.3151
1991-09-30	Eye anomaly, other(기타 눈의 이상)	5914643	2017-01-16	F	9240	25.3151
1991-09-30	Graft versus host disease(이식숙주편대 반응)	5914643	2017-01-16	F	9240	25.3151
1991-09-30	Acute leukemia(급성 백혈병)	5914643	2017-01-16	F	9240	25.3151
1991-09-30	Keratoconjunctivitis sicca, not specified as Sjogren's(건성 각막결막염, 쇼그렌으로 분류되지 않은)	5914643	2017-01-16	F	9240	25.3151
1990-08-15	Aplastic anemia(재생 불량성 빈혈)	3133964	2015-12-14	M	9252	25.3479
1990-08-15	Dry eye(건성안증후군)	3133964	2015-12-14	M	9252	25.3479
1990-08-15	Retinal disorder, other(기타 망막 장애)	3133964	2015-12-14	M	9252	25.3479
1990-08-15	Myopia(근시)	3133964	2015-12-14	M	9252	25.3479
1990-08-15	Other keratoconjunctivitis(기타 각막결막염)	3133964	2015-12-14	M	9252	25.3479
1990-08-15	Graft versus host disease, ocular(이식편대숙주 반응, 눈)	3133964	2015-12-14	M	9252	25.3479
1990-08-15	Aplastic anemia(재생 불량성 빈혈)	3133964	2016-01-11	M	9280	25.4247
1990-08-15	Dry eye(건성안증후군)	3133964	2016-01-11	M	9280	25.4247
1990-08-15	Retinal disorder, other(기타 망막 장애)	3133964	2016-01-11	M	9280	25.4247
1990-08-15	Myopia(근시)	3133964	2016-01-11	M	9280	25.4247
1990-08-15	Atopic dermatitis(아토피성 피부염)	3133964	2016-01-11	M	9280	25.4247
1990-08-15	Other keratoconjunctivitis(기타 각막결막염)	3133964	2016-01-11	M	9280	25.4247
1990-08-15	Graft versus host disease, ocular(이식편대숙주 반응, 눈)	3133964	2016-01-11	M	9280	25.4247
1990-02-15	Dry eye(건성안증후군)	5719585	2015-07-27	M	9293	25.4603
1990-02-15	Conjunctivitis, allergic(알레르기성 결막염)	5719585	2015-07-27	M	9293	25.4603
1990-02-15	Keratoconus(원추각막)	5719585	2015-07-27	M	9293	25.4603
1990-02-15	Atopic dermatitis(아토피성 피부염)	5719585	2015-07-27	M	9293	25.4603
1989-11-22	Dry eye(건성안증후군)	7936043	2015-06-10	M	9331	25.5644
1989-11-22	Allergic rhinitis(앨러지비염)	7936043	2015-06-10	M	9331	25.5644
1989-11-22	Reflux esophagitis(역류성 식도염)	7936043	2015-06-10	M	9331	25.5644
1989-11-22	Cellulitis(연조직염)	7936043	2015-06-10	M	9331	25.5644
1989-11-22	Chronic graft versus host disease(만성 이식숙주편대 반응)	7936043	2015-06-10	M	9331	25.5644
1989-11-22	Acute lymphoatic leukaemia(급성 림프성 백혈병)	7936043	2015-06-10	M	9331	25.5644
1989-11-22	Other atopic dermatitis(기타 아토피성 피부염)	7936043	2015-06-10	M	9331	25.5644
1990-08-15	Aplastic anemia(재생 불량성 빈혈)	3133964	2016-03-14	M	9343	25.5973
1990-08-15	Dry eye(건성안증후군)	3133964	2016-03-14	M	9343	25.5973
1990-08-15	Retinal disorder, other(기타 망막 장애)	3133964	2016-03-14	M	9343	25.5973
1990-08-15	Myopia(근시)	3133964	2016-03-14	M	9343	25.5973
1990-08-15	Atopic dermatitis(아토피성 피부염)	3133964	2016-03-14	M	9343	25.5973
1990-08-15	Other keratoconjunctivitis(기타 각막결막염)	3133964	2016-03-14	M	9343	25.5973
1990-08-15	Graft versus host disease, ocular(이식편대숙주 반응, 눈)	3133964	2016-03-14	M	9343	25.5973
1988-10-17	Blepharitis(안검염)	7863671	2014-05-23	M	9349	25.6137
1988-10-17	Corneal edema(각막 부종)	7863671	2014-05-23	M	9349	25.6137
1988-10-17	Atopic dermatitis(아토피성 피부염)	7863671	2014-05-23	M	9349	25.6137
1988-10-17	Acute atopic conjunctivitis(급성 아토피성 결막염)	7863671	2014-05-23	M	9349	25.6137
1989-11-22	Dry eye(건성안증후군)	7936043	2015-07-15	M	9366	25.6603
1989-11-22	Allergic rhinitis(앨러지비염)	7936043	2015-07-15	M	9366	25.6603
1989-11-22	Reflux esophagitis(역류성 식도염)	7936043	2015-07-15	M	9366	25.6603
1989-11-22	Graft versus host disease(이식숙주편대 반응)	7936043	2015-07-15	M	9366	25.6603
1989-11-22	Allogenic bone marrow transplant, S/P(골수 동종이식 상태)	7936043	2015-07-15	M	9366	25.6603
1989-11-22	Cytomegalic infection, acquired(후천적인 거대세포바이러스 감염)	7936043	2015-07-15	M	9366	25.6603
1989-11-22	Cellulitis(연조직염)	7936043	2015-07-15	M	9366	25.6603
1989-11-22	Non-erosive gastro-esophageal reflux disease(비미란성 위식도역류)	7936043	2015-07-15	M	9366	25.6603
1989-11-22	Acute lymphoblastic leukemia(급성 림프모구성 백혈병[ALL])	7936043	2015-07-15	M	9366	25.6603
1989-11-22	Chronic graft versus host disease(만성 이식숙주편대 반응)	7936043	2015-07-15	M	9366	25.6603
1989-11-22	Acute lymphoatic leukaemia(급성 림프성 백혈병)	7936043	2015-07-15	M	9366	25.6603
1989-11-22	Other atopic dermatitis(기타 아토피성 피부염)	7936043	2015-07-15	M	9366	25.6603
1990-08-15	Aplastic anemia(재생 불량성 빈혈)	3133964	2016-04-11	M	9371	25.674
1990-08-15	Dry eye(건성안증후군)	3133964	2016-04-11	M	9371	25.674
1990-08-15	Retinal disorder, other(기타 망막 장애)	3133964	2016-04-11	M	9371	25.674
1990-08-15	Myopia(근시)	3133964	2016-04-11	M	9371	25.674
1990-08-15	Atopic dermatitis(아토피성 피부염)	3133964	2016-04-11	M	9371	25.674
1990-08-15	Other keratoconjunctivitis(기타 각막결막염)	3133964	2016-04-11	M	9371	25.674
1990-08-15	Graft versus host disease, ocular(이식편대숙주 반응, 눈)	3133964	2016-04-11	M	9371	25.674
1989-05-15	Blepharitis(안검염)	5764177	2015-02-02	F	9394	25.737
1989-05-15	Dry eye(건성안증후군)	5764177	2015-02-02	F	9394	25.737
1989-05-15	Myopia(근시)	5764177	2015-02-02	F	9394	25.737
1989-05-15	Other atopic dermatitis(기타 아토피성 피부염)	5764177	2015-02-02	F	9394	25.737
1991-09-30	Dry eye(건성안증후군)	5914643	2017-07-10	F	9415	25.7945
1991-09-30	Conjunctivitis, allergic(알레르기성 결막염)	5914643	2017-07-10	F	9415	25.7945
1991-09-30	Atopic dermatitis(아토피성 피부염)	5914643	2017-07-10	F	9415	25.7945
1991-09-30	Eye anomaly, other(기타 눈의 이상)	5914643	2017-07-10	F	9415	25.7945
1991-09-30	Graft versus host disease(이식숙주편대 반응)	5914643	2017-07-10	F	9415	25.7945
1991-09-30	Acute leukemia(급성 백혈병)	5914643	2017-07-10	F	9415	25.7945
1991-09-30	Keratoconjunctivitis sicca, not specified as Sjogren's(건성 각막결막염, 쇼그렌으로 분류되지 않은)	5914643	2017-07-10	F	9415	25.7945
1990-08-15	Aplastic anemia(재생 불량성 빈혈)	3133964	2016-05-30	M	9420	25.8082
1990-08-15	Dry eye(건성안증후군)	3133964	2016-05-30	M	9420	25.8082
1990-08-15	Retinal disorder, other(기타 망막 장애)	3133964	2016-05-30	M	9420	25.8082
1990-08-15	Myopia(근시)	3133964	2016-05-30	M	9420	25.8082
1990-08-15	Atopic dermatitis(아토피성 피부염)	3133964	2016-05-30	M	9420	25.8082
1990-08-15	Other keratoconjunctivitis(기타 각막결막염)	3133964	2016-05-30	M	9420	25.8082
1990-08-15	Graft versus host disease, ocular(이식편대숙주 반응, 눈)	3133964	2016-05-30	M	9420	25.8082
1986-08-27	Corneal disorder, other(기타 각막 장애)	5823213	2012-06-13	M	9422	25.8137
1990-08-15	Aplastic anemia(재생 불량성 빈혈)	3133964	2016-06-13	M	9434	25.8466
1990-08-15	Dry eye(건성안증후군)	3133964	2016-06-13	M	9434	25.8466
1990-08-15	Retinal disorder, other(기타 망막 장애)	3133964	2016-06-13	M	9434	25.8466
1990-08-15	Myopia(근시)	3133964	2016-06-13	M	9434	25.8466
1990-08-15	Atopic dermatitis(아토피성 피부염)	3133964	2016-06-13	M	9434	25.8466
1990-08-15	Other keratoconjunctivitis(기타 각막결막염)	3133964	2016-06-13	M	9434	25.8466
1990-08-15	Graft versus host disease, ocular(이식편대숙주 반응, 눈)	3133964	2016-06-13	M	9434	25.8466
1992-04-27	Conjunctivitis, allergic(알레르기성 결막염)	8126990	2018-03-21	F	9459	25.9151
1992-04-27	Retinal disorder, other(기타 망막 장애)	8126990	2018-03-21	F	9459	25.9151
1992-04-27	Unspecified astigmatism(상세불명의 난시)	8126990	2018-03-21	F	9459	25.9151
1992-04-27	Other atopic dermatitis(기타 아토피성 피부염)	8126990	2018-03-21	F	9459	25.9151
1992-04-27	Scleritis(공막염)	8126990	2018-03-21	F	9459	25.9151
1992-04-27	Episcleritis(상공막염)	8126990	2018-03-21	F	9459	25.9151
1992-04-27	Increased intraocular pressure, right(안구내압 증가, 오른쪽)	8126990	2018-03-21	F	9459	25.9151
1992-04-27	Increased intraocular pressure, left(안구내압 증가, 왼쪽)	8126990	2018-03-21	F	9459	25.9151
1990-08-15	Aplastic anemia(재생 불량성 빈혈)	3133964	2016-07-11	M	9462	25.9233
1990-08-15	Dry eye(건성안증후군)	3133964	2016-07-11	M	9462	25.9233
1990-08-15	Retinal disorder, other(기타 망막 장애)	3133964	2016-07-11	M	9462	25.9233
1990-08-15	Myopia(근시)	3133964	2016-07-11	M	9462	25.9233
1990-08-15	Atopic dermatitis(아토피성 피부염)	3133964	2016-07-11	M	9462	25.9233
1990-08-15	Other keratoconjunctivitis(기타 각막결막염)	3133964	2016-07-11	M	9462	25.9233
1990-08-15	Graft versus host disease, ocular(이식편대숙주 반응, 눈)	3133964	2016-07-11	M	9462	25.9233
1988-10-17	Blepharitis(안검염)	7863671	2014-09-26	M	9475	25.9589
1988-10-17	Corneal edema(각막 부종)	7863671	2014-09-26	M	9475	25.9589
1988-10-17	Atopic dermatitis(아토피성 피부염)	7863671	2014-09-26	M	9475	25.9589
1988-10-17	Acute atopic conjunctivitis(급성 아토피성 결막염)	7863671	2014-09-26	M	9475	25.9589
1990-08-15	Aplastic anemia(재생 불량성 빈혈)	3133964	2016-08-22	M	9504	26.0384
1990-08-15	Dry eye(건성안증후군)	3133964	2016-08-22	M	9504	26.0384
1990-08-15	Retinal disorder, other(기타 망막 장애)	3133964	2016-08-22	M	9504	26.0384
1990-08-15	Myopia(근시)	3133964	2016-08-22	M	9504	26.0384
1990-08-15	Unspecified astigmatism(상세불명의 난시)	3133964	2016-08-22	M	9504	26.0384
1990-08-15	Atopic dermatitis(아토피성 피부염)	3133964	2016-08-22	M	9504	26.0384
1990-08-15	Other keratoconjunctivitis(기타 각막결막염)	3133964	2016-08-22	M	9504	26.0384
1990-08-15	Graft versus host disease, ocular(이식편대숙주 반응, 눈)	3133964	2016-08-22	M	9504	26.0384
1990-08-15	Aplastic anemia(재생 불량성 빈혈)	3133964	2016-09-26	M	9539	26.1342
1990-08-15	Dry eye(건성안증후군)	3133964	2016-09-26	M	9539	26.1342
1990-08-15	Retinal disorder, other(기타 망막 장애)	3133964	2016-09-26	M	9539	26.1342
1990-08-15	Myopia(근시)	3133964	2016-09-26	M	9539	26.1342
1990-08-15	Unspecified astigmatism(상세불명의 난시)	3133964	2016-09-26	M	9539	26.1342
1990-08-15	Atopic dermatitis(아토피성 피부염)	3133964	2016-09-26	M	9539	26.1342
1990-08-15	Other keratoconjunctivitis(기타 각막결막염)	3133964	2016-09-26	M	9539	26.1342
1990-08-15	Graft versus host disease, ocular(이식편대숙주 반응, 눈)	3133964	2016-09-26	M	9539	26.1342
1988-01-22	Atopic dermatitis(아토피성 피부염)	2263436	2014-03-10	M	9544	26.1479
1988-01-22	Cataract, unspecified, right(상세불명의 백내장, 오른쪽)	2263436	2014-03-10	M	9544	26.1479
1990-08-15	Aplastic anemia(재생 불량성 빈혈)	3133964	2016-11-21	M	9595	26.2877
1990-08-15	Dry eye(건성안증후군)	3133964	2016-11-21	M	9595	26.2877
1990-08-15	Retinal disorder, other(기타 망막 장애)	3133964	2016-11-21	M	9595	26.2877
1990-08-15	Myopia(근시)	3133964	2016-11-21	M	9595	26.2877
1990-08-15	Unspecified astigmatism(상세불명의 난시)	3133964	2016-11-21	M	9595	26.2877
1990-08-15	Atopic dermatitis(아토피성 피부염)	3133964	2016-11-21	M	9595	26.2877
1990-08-15	Other keratoconjunctivitis(기타 각막결막염)	3133964	2016-11-21	M	9595	26.2877
1990-08-15	Graft versus host disease, ocular(이식편대숙주 반응, 눈)	3133964	2016-11-21	M	9595	26.2877
1991-03-12	Keratoconus(원추각막)	5719570	2017-06-30	M	9607	26.3205
1991-03-12	Other atopic dermatitis(기타 아토피성 피부염)	5719570	2017-06-30	M	9607	26.3205
1990-02-15	Dry eye(건성안증후군)	5719585	2016-07-18	M	9650	26.4384
1990-02-15	Conjunctivitis, allergic(알레르기성 결막염)	5719585	2016-07-18	M	9650	26.4384
1990-02-15	Keratoconus(원추각막)	5719585	2016-07-18	M	9650	26.4384
1990-02-15	Atopic dermatitis(아토피성 피부염)	5719585	2016-07-18	M	9650	26.4384
1990-08-15	Aplastic anemia(재생 불량성 빈혈)	3133964	2017-01-16	M	9651	26.4411
1990-08-15	Dry eye(건성안증후군)	3133964	2017-01-16	M	9651	26.4411
1990-08-15	Retinal disorder, other(기타 망막 장애)	3133964	2017-01-16	M	9651	26.4411
1990-08-15	Myopia(근시)	3133964	2017-01-16	M	9651	26.4411
1990-08-15	Unspecified astigmatism(상세불명의 난시)	3133964	2017-01-16	M	9651	26.4411
1990-08-15	Atopic dermatitis(아토피성 피부염)	3133964	2017-01-16	M	9651	26.4411
1990-08-15	Other keratoconjunctivitis(기타 각막결막염)	3133964	2017-01-16	M	9651	26.4411
1990-08-15	Graft versus host disease, ocular(이식편대숙주 반응, 눈)	3133964	2017-01-16	M	9651	26.4411
1988-10-17	Blepharitis(안검염)	7863671	2015-03-25	M	9655	26.4521
1988-10-17	Corneal edema(각막 부종)	7863671	2015-03-25	M	9655	26.4521
1988-10-17	Atopic dermatitis(아토피성 피부염)	7863671	2015-03-25	M	9655	26.4521
1988-10-17	Acute atopic conjunctivitis(급성 아토피성 결막염)	7863671	2015-03-25	M	9655	26.4521
1990-08-15	Aplastic anemia(재생 불량성 빈혈)	3133964	2017-02-13	M	9679	26.5178
1990-08-15	Dry eye(건성안증후군)	3133964	2017-02-13	M	9679	26.5178
1990-08-15	Retinal disorder, other(기타 망막 장애)	3133964	2017-02-13	M	9679	26.5178
1990-08-15	Myopia(근시)	3133964	2017-02-13	M	9679	26.5178
1990-08-15	Unspecified astigmatism(상세불명의 난시)	3133964	2017-02-13	M	9679	26.5178
1990-08-15	Atopic dermatitis(아토피성 피부염)	3133964	2017-02-13	M	9679	26.5178
1990-08-15	Other keratoconjunctivitis(기타 각막결막염)	3133964	2017-02-13	M	9679	26.5178
1990-08-15	Graft versus host disease, ocular(이식편대숙주 반응, 눈)	3133964	2017-02-13	M	9679	26.5178
1990-08-15	Aplastic anemia(재생 불량성 빈혈)	3133964	2017-04-10	M	9735	26.6712
1990-08-15	Dry eye(건성안증후군)	3133964	2017-04-10	M	9735	26.6712
1990-08-15	Retinal disorder, other(기타 망막 장애)	3133964	2017-04-10	M	9735	26.6712
1990-08-15	Myopia(근시)	3133964	2017-04-10	M	9735	26.6712
1990-08-15	Unspecified astigmatism(상세불명의 난시)	3133964	2017-04-10	M	9735	26.6712
1990-08-15	Atopic dermatitis(아토피성 피부염)	3133964	2017-04-10	M	9735	26.6712
1990-08-15	Other keratoconjunctivitis(기타 각막결막염)	3133964	2017-04-10	M	9735	26.6712
1990-08-15	Graft versus host disease, ocular(이식편대숙주 반응, 눈)	3133964	2017-04-10	M	9735	26.6712
1985-07-18	Acute epidemic hemorrhagic conjunctivitis (enteroviral)(급성 유행성 출혈성 결막염 (엔테로바이러스성))	7533478	2012-07-30	M	9874	27.0521
1985-07-18	Acute epidemic hemorrhagic conjunctivitis (enteroviral)(급성 유행성 출혈성 결막염 (엔테로바이러스성))	7533478	2012-08-06	M	9881	27.0712
1987-08-20	Dry eye(건성안증후군)	7831611	2014-10-06	M	9909	27.1479
1987-08-20	Corneal edema(각막 부종)	7831611	2014-10-06	M	9909	27.1479
1987-08-20	Other atopic dermatitis(기타 아토피성 피부염)	7831611	2014-10-06	M	9909	27.1479
1986-08-18	Conjunctivitis, other(기타 결막염)	3077246	2013-11-15	F	9951	27.263
1986-08-18	Atopic dermatitis(아토피성 피부염)	3077246	2013-11-15	F	9951	27.263
1986-08-18	Rupture in Descemet's membrane(데스메막의 파열)	3077246	2013-11-15	F	9951	27.263
1989-01-06	Dry eye(건성안증후군)	5257699	2016-05-30	F	10006	27.4137
1989-01-06	Myopia(근시)	5257699	2016-05-30	F	10006	27.4137
1989-01-06	Other atopic dermatitis(기타 아토피성 피부염)	5257699	2016-05-30	F	10006	27.4137
1989-01-06	Glaucoma suspect, bilateral(녹내장 의심, 양쪽)	5257699	2016-05-30	F	10006	27.4137
1987-09-13	Dry eye(건성안증후군)	5946908	2015-02-11	F	10013	27.4329
1987-09-13	Unspecified astigmatism(상세불명의 난시)	5946908	2015-02-11	F	10013	27.4329
1987-09-13	Stevens-Johnson disease(스티븐스-존슨 증후군)	5946908	2015-02-11	F	10013	27.4329
1987-09-13	Other atopic dermatitis(기타 아토피성 피부염)	5946908	2015-02-11	F	10013	27.4329
1987-09-13	Primary open-angle glaucoma, bilateral(일차성 개방우각녹내장, 양쪽)	5946908	2015-02-11	F	10013	27.4329
1990-04-03	Blepharitis(안검염)	7765310	2017-09-04	M	10016	27.4411
1990-04-03	Dry eye(건성안증후군)	7765310	2017-09-04	M	10016	27.4411
1990-04-03	Corneal disorder, other(기타 각막 장애)	7765310	2017-09-04	M	10016	27.4411
1990-04-03	Myopia(근시)	7765310	2017-09-04	M	10016	27.4411
1990-04-03	Gastritis(위염)	7765310	2017-09-04	M	10016	27.4411
1990-04-03	Wound infection(상처 감염)	7765310	2017-09-04	M	10016	27.4411
1990-04-03	Regular astigmatism (규칙난시)	7765310	2017-09-04	M	10016	27.4411
1990-04-03	Low-tension glaucoma, bilateral(저안압녹내장, 양쪽)	7765310	2017-09-04	M	10016	27.4411
1988-10-17	Blepharitis(안검염)	7863671	2016-03-23	M	10019	27.4493
1988-10-17	Corneal edema(각막 부종)	7863671	2016-03-23	M	10019	27.4493
1988-10-17	Myopia(근시)	7863671	2016-03-23	M	10019	27.4493
1988-10-17	Atopic dermatitis(아토피성 피부염)	7863671	2016-03-23	M	10019	27.4493
1988-10-17	Acute atopic conjunctivitis(급성 아토피성 결막염)	7863671	2016-03-23	M	10019	27.4493
1989-01-06	Dry eye(건성안증후군)	5257699	2016-06-13	F	10020	27.4521
1989-01-06	Myopia(근시)	5257699	2016-06-13	F	10020	27.4521
1989-01-06	Other atopic dermatitis(기타 아토피성 피부염)	5257699	2016-06-13	F	10020	27.4521
1989-01-06	Glaucoma suspect, bilateral(녹내장 의심, 양쪽)	5257699	2016-06-13	F	10020	27.4521
1990-09-25	Dry eye(건성안증후군)	8422269	2018-03-12	M	10030	27.4795
1990-09-25	Corneal opacity(각막 혼탁)	8422269	2018-03-12	M	10030	27.4795
1990-09-25	Retinal disorder, other(기타 망막 장애)	8422269	2018-03-12	M	10030	27.4795
1990-09-25	Unspecified astigmatism(상세불명의 난시)	8422269	2018-03-12	M	10030	27.4795
1990-09-25	Gastritis(위염)	8422269	2018-03-12	M	10030	27.4795
1990-09-25	Other atopic dermatitis(기타 아토피성 피부염)	8422269	2018-03-12	M	10030	27.4795
1989-12-18	Dry eye(건성안증후군)	7862299	2017-07-10	F	10066	27.5781
1989-12-18	Conjunctivitis, allergic(알레르기성 결막염)	7862299	2017-07-10	F	10066	27.5781
1989-12-18	Retinal disorder, other(기타 망막 장애)	7862299	2017-07-10	F	10066	27.5781
1989-12-18	Myopia(근시)	7862299	2017-07-10	F	10066	27.5781
1989-12-18	Atopic dermatitis(아토피성 피부염)	7862299	2017-07-10	F	10066	27.5781
1989-12-18	Abscess of eyelid(눈꺼풀의 농양)	7862299	2017-07-10	F	10066	27.5781
1989-01-06	Dry eye(건성안증후군)	5257699	2016-09-19	F	10118	27.7205
1989-01-06	Myopia(근시)	5257699	2016-09-19	F	10118	27.7205
1989-01-06	Other atopic dermatitis(기타 아토피성 피부염)	5257699	2016-09-19	F	10118	27.7205
1989-01-06	Glaucoma suspect, bilateral(녹내장 의심, 양쪽)	5257699	2016-09-19	F	10118	27.7205
1984-09-30	Stevens-Johnson disease(스티븐스-존슨 증후군)	7515180	2012-07-06	F	10141	27.7836
1988-05-17	Entropion(안검 내반)	8023811	2016-03-14	F	10163	27.8438
1988-05-17	Dry eye(건성안증후군)	8023811	2016-03-14	F	10163	27.8438
1988-05-17	Keratoconus(원추각막)	8023811	2016-03-14	F	10163	27.8438
1988-05-17	Other atopic dermatitis(기타 아토피성 피부염)	8023811	2016-03-14	F	10163	27.8438
1988-10-17	Blepharitis(안검염)	7863671	2016-09-26	M	10206	27.9616
1988-10-17	Corneal edema(각막 부종)	7863671	2016-09-26	M	10206	27.9616
1988-10-17	Myopia(근시)	7863671	2016-09-26	M	10206	27.9616
1988-10-17	Atopic dermatitis(아토피성 피부염)	7863671	2016-09-26	M	10206	27.9616
1988-10-17	Acute atopic conjunctivitis(급성 아토피성 결막염)	7863671	2016-09-26	M	10206	27.9616
1989-12-18	Dry eye(건성안증후군)	7862299	2018-02-05	F	10276	28.1534
1989-12-18	Conjunctivitis, allergic(알레르기성 결막염)	7862299	2018-02-05	F	10276	28.1534
1989-12-18	Retinal disorder, other(기타 망막 장애)	7862299	2018-02-05	F	10276	28.1534
1989-12-18	Myopia(근시)	7862299	2018-02-05	F	10276	28.1534
1989-12-18	Atopic dermatitis(아토피성 피부염)	7862299	2018-02-05	F	10276	28.1534
1989-12-18	Abscess of eyelid(눈꺼풀의 농양)	7862299	2018-02-05	F	10276	28.1534
1984-09-30	Stevens-Johnson disease(스티븐스-존슨 증후군)	7515180	2013-03-15	F	10393	28.474
1988-10-17	Blepharitis(안검염)	7863671	2017-06-19	M	10472	28.6904
1988-10-17	Corneal edema(각막 부종)	7863671	2017-06-19	M	10472	28.6904
1988-10-17	Myopia(근시)	7863671	2017-06-19	M	10472	28.6904
1988-10-17	Atopic dermatitis(아토피성 피부염)	7863671	2017-06-19	M	10472	28.6904
1988-10-17	Acute atopic conjunctivitis(급성 아토피성 결막염)	7863671	2017-06-19	M	10472	28.6904
1989-01-06	Dry eye(건성안증후군)	5257699	2017-10-30	F	10524	28.8329
1989-01-06	Myopia(근시)	5257699	2017-10-30	F	10524	28.8329
1989-01-06	Other atopic dermatitis(기타 아토피성 피부염)	5257699	2017-10-30	F	10524	28.8329
1989-01-06	Glaucoma suspect, bilateral(녹내장 의심, 양쪽)	5257699	2017-10-30	F	10524	28.8329
1983-08-29	Conjunctivitis, allergic(알레르기성 결막염)	1450018	2012-08-29	F	10593	29.0219
1983-08-29	Keratoconus(원추각막)	1450018	2012-08-29	F	10593	29.0219
1983-08-29	Myopia(근시)	1450018	2012-08-29	F	10593	29.0219
1983-08-29	Conjunctivitis, allergic(알레르기성 결막염)	1450018	2012-09-05	F	10600	29.0411
1983-08-29	Keratoconus(원추각막)	1450018	2012-09-05	F	10600	29.0411
1983-08-29	Myopia(근시)	1450018	2012-09-05	F	10600	29.0411
1988-10-17	Blepharitis(안검염)	7863671	2018-02-05	M	10703	29.3233
1988-10-17	Corneal edema(각막 부종)	7863671	2018-02-05	M	10703	29.3233
1988-10-17	Myopia(근시)	7863671	2018-02-05	M	10703	29.3233
1988-10-17	Atopic dermatitis(아토피성 피부염)	7863671	2018-02-05	M	10703	29.3233
1988-10-17	Acute atopic conjunctivitis(급성 아토피성 결막염)	7863671	2018-02-05	M	10703	29.3233
1987-12-26	Dry eye(건성안증후군)	7877775	2017-08-14	F	10824	29.6548
1987-12-26	Retinal disorder, other(기타 망막 장애)	7877775	2017-08-14	F	10824	29.6548
1987-12-26	Unspecified astigmatism(상세불명의 난시)	7877775	2017-08-14	F	10824	29.6548
1987-12-26	Atopic dermatitis(아토피성 피부염)	7877775	2017-08-14	F	10824	29.6548
1987-12-26	Other and unspecified superficial keratitis(기타 및 상세불명의 표재각막염)	7877775	2017-08-14	F	10824	29.6548
1987-12-26	Corneal erosion(각막 미란)	7877775	2017-08-14	F	10824	29.6548
1987-12-26	S/P Phakic intraocular lens implantaton(전방 인공 수정체 삽입 후 상태)	7877775	2017-08-14	F	10824	29.6548
1985-07-02	Corneal disorder, other(기타 각막 장애)	5272305	2015-05-15	M	10909	29.8877
1985-07-02	Acute myeloid leukemia(급성 골수성 백혈병)	5272305	2015-05-15	M	10909	29.8877
1985-07-02	Acute dacryocystitis(급성 누낭염)	5272305	2015-05-15	M	10909	29.8877
1985-07-02	Other atopic dermatitis(기타 아토피성 피부염)	5272305	2015-05-15	M	10909	29.8877
1980-03-05	Myopia(근시)	5724320	2010-01-22	M	10915	29.9041
1980-03-05	Myopia(근시)	5724320	2010-02-12	M	10936	29.9616
1980-03-05	Myopia(근시)	5724320	2010-03-12	M	10964	30.0384
1980-03-05	Myopia(근시)	5724320	2010-04-09	M	10992	30.1151
1980-03-05	Myopia(근시)	5724320	2010-05-28	M	11041	30.2493
1980-03-05	Myopia(근시)	5724320	2010-07-16	M	11090	30.3836
1984-03-30	Dry eye(건성안증후군)	7961690	2015-03-23	F	11315	31
1984-03-30	Myopia(근시)	7961690	2015-03-23	F	11315	31
1984-03-30	Recurrent corneal erosion(반복 각막 진무름)	7961690	2015-03-23	F	11315	31
1984-03-30	Other atopic dermatitis(기타 아토피성 피부염)	7961690	2015-03-23	F	11315	31
1984-03-30	Dry eye(건성안증후군)	7961690	2015-04-27	F	11350	31.0959
1984-03-30	Myopia(근시)	7961690	2015-04-27	F	11350	31.0959
1984-03-30	Recurrent corneal erosion(반복 각막 진무름)	7961690	2015-04-27	F	11350	31.0959
1984-03-30	Other atopic dermatitis(기타 아토피성 피부염)	7961690	2015-04-27	F	11350	31.0959
1983-08-29	Dry eye(건성안증후군)	1450018	2014-09-29	F	11354	31.1068
1983-08-29	Conjunctivitis, allergic(알레르기성 결막염)	1450018	2014-09-29	F	11354	31.1068
1983-08-29	Keratoconus(원추각막)	1450018	2014-09-29	F	11354	31.1068
1983-08-29	Myopia(근시)	1450018	2014-09-29	F	11354	31.1068
1983-08-29	Other atopic dermatitis(기타 아토피성 피부염)	1450018	2014-09-29	F	11354	31.1068
1984-03-30	Dry eye(건성안증후군)	7961690	2015-09-30	F	11506	31.5233
1984-03-30	Myopia(근시)	7961690	2015-09-30	F	11506	31.5233
1984-03-30	Atopic dermatitis(아토피성 피부염)	7961690	2015-09-30	F	11506	31.5233
1984-03-30	S/P LASIK(라식수술 상태후 처치)	7961690	2015-09-30	F	11506	31.5233
1984-03-30	Recurrent corneal erosion(반복 각막 진무름)	7961690	2015-09-30	F	11506	31.5233
1984-03-30	Dry eye(건성안증후군)	7961690	2015-10-12	F	11518	31.5562
1984-03-30	Myopia(근시)	7961690	2015-10-12	F	11518	31.5562
1984-03-30	Atopic dermatitis(아토피성 피부염)	7961690	2015-10-12	F	11518	31.5562
1984-03-30	Recurrent corneal erosion(반복 각막 진무름)	7961690	2015-10-12	F	11518	31.5562
1983-05-07	Dry eye(건성안증후군)	7795310	2014-11-19	M	11519	31.5589
1983-05-07	Atopic dermatitis(아토피성 피부염)	7795310	2014-11-19	M	11519	31.5589
1983-05-07	Dry eye(건성안증후군)	7795310	2014-12-24	M	11554	31.6548
1983-05-07	Atopic dermatitis(아토피성 피부염)	7795310	2014-12-24	M	11554	31.6548
1979-10-11	Stevens-Johnson disease(스티븐스-존슨 증후군)	5972758	2011-06-15	F	11570	31.6986
1980-03-05	Dry eye(건성안증후군)	5724320	2012-03-09	M	11692	32.0329
1980-03-05	Myopia(근시)	5724320	2012-03-09	M	11692	32.0329
1980-03-05	Dry eye(건성안증후군)	5724320	2012-03-30	M	11713	32.0904
1980-03-05	Myopia(근시)	5724320	2012-03-30	M	11713	32.0904
1978-07-05	Corneal erosion(각막 미란)	5810096	2010-08-16	F	11730	32.137
1978-07-05	Stevens-Johnson disease(스티븐스-존슨 증후군)	5810096	2010-08-16	F	11730	32.137
1978-07-05	Corneal erosion(각막 미란)	5810096	2010-08-30	F	11744	32.1753
1978-07-05	Stevens-Johnson disease(스티븐스-존슨 증후군)	5810096	2010-08-30	F	11744	32.1753
1983-05-07	Dry eye(건성안증후군)	7795310	2015-07-22	M	11764	32.2301
1983-05-07	Atopic dermatitis(아토피성 피부염)	7795310	2015-07-22	M	11764	32.2301
1980-03-05	Dry eye(건성안증후군)	5724320	2012-06-01	M	11776	32.263
1980-03-05	Myopia(근시)	5724320	2012-06-01	M	11776	32.263
1980-09-30	Eye anomaly, other(기타 눈의 이상)	2679044	2013-01-04	F	11784	32.2849
1980-03-05	Dry eye(건성안증후군)	5724320	2012-12-28	M	11986	32.8384
1980-03-05	Myopia(근시)	5724320	2012-12-28	M	11986	32.8384
1981-12-12	Dry eye(건성안증후군)	7220999	2014-11-24	M	12035	32.9726
1981-12-12	Retinal disorder, other(기타 망막 장애)	7220999	2014-11-24	M	12035	32.9726
1981-12-12	Hypertension(고혈압)	7220999	2014-11-24	M	12035	32.9726
1981-12-12	Allergic rhinitis(앨러지비염)	7220999	2014-11-24	M	12035	32.9726
1981-12-12	Chronic obstructive pulmonary disease(만성 폐쇄성 폐질환)	7220999	2014-11-24	M	12035	32.9726
1981-12-12	Asthma, unspecified(천식)	7220999	2014-11-24	M	12035	32.9726
1981-12-12	Bronchiolitis obliterans organizing pneumonia(폐쇄성 세기관지염 기질화 폐렴)	7220999	2014-11-24	M	12035	32.9726
1981-12-12	Gastro-esophageal reflux disease(위식도역류)	7220999	2014-11-24	M	12035	32.9726
1981-12-12	S/P hematopoietic stem cell transplantation(조혈모세포 이식 상태)	7220999	2014-11-24	M	12035	32.9726
1981-12-12	Acute myelogenous leukemia(급성 골수성 백혈병)	7220999	2014-11-24	M	12035	32.9726
1981-12-12	S/P Hickman catheter insertion(히크만 도관 삽입상태)	7220999	2014-11-24	M	12035	32.9726
1981-12-12	Acute myeloblastic leukemia[AML](급성 골수모구성 백혈병[AML])	7220999	2014-11-24	M	12035	32.9726
1981-12-12	Other and unspecified superficial keratitis(기타 및 상세불명의 표재각막염)	7220999	2014-11-24	M	12035	32.9726
1981-12-12	Other atopic dermatitis(기타 아토피성 피부염)	7220999	2014-11-24	M	12035	32.9726
1981-12-12	Dry eye(건성안증후군)	7220999	2014-12-05	M	12046	33.0027
1981-12-12	Retinal disorder, other(기타 망막 장애)	7220999	2014-12-05	M	12046	33.0027
1981-12-12	Hypertension(고혈압)	7220999	2014-12-05	M	12046	33.0027
1981-12-12	Allergic rhinitis(앨러지비염)	7220999	2014-12-05	M	12046	33.0027
1981-12-12	Chronic obstructive pulmonary disease(만성 폐쇄성 폐질환)	7220999	2014-12-05	M	12046	33.0027
1981-12-12	Asthma, unspecified(천식)	7220999	2014-12-05	M	12046	33.0027
1981-12-12	Bronchiolitis obliterans organizing pneumonia(폐쇄성 세기관지염 기질화 폐렴)	7220999	2014-12-05	M	12046	33.0027
1981-12-12	Gastro-esophageal reflux disease(위식도역류)	7220999	2014-12-05	M	12046	33.0027
1981-12-12	S/P hematopoietic stem cell transplantation(조혈모세포 이식 상태)	7220999	2014-12-05	M	12046	33.0027
1981-12-12	Acute myelogenous leukemia(급성 골수성 백혈병)	7220999	2014-12-05	M	12046	33.0027
1981-12-12	S/P Hickman catheter insertion(히크만 도관 삽입상태)	7220999	2014-12-05	M	12046	33.0027
1981-12-12	Acute myeloblastic leukemia[AML](급성 골수모구성 백혈병[AML])	7220999	2014-12-05	M	12046	33.0027
1981-12-12	Other and unspecified superficial keratitis(기타 및 상세불명의 표재각막염)	7220999	2014-12-05	M	12046	33.0027
1981-12-12	Other atopic dermatitis(기타 아토피성 피부염)	7220999	2014-12-05	M	12046	33.0027
1983-05-07	Dry eye(건성안증후군)	7795310	2016-05-30	M	12077	33.0877
1983-05-07	Atopic dermatitis(아토피성 피부염)	7795310	2016-05-30	M	12077	33.0877
1983-05-07	S/P hematopoietic stem cell transplantation(조혈모세포 이식 상태)	7795310	2016-05-30	M	12077	33.0877
1983-05-07	Acute myeloid leukemia(급성 골수성 백혈병)	7795310	2016-05-30	M	12077	33.0877
1983-05-07	Other atopic dermatitis(기타 아토피성 피부염)	7795310	2016-05-30	M	12077	33.0877
1983-05-07	Bronchiolitis obliterans, moderate(폐쇄성 세기관지염, 중등도)	7795310	2016-05-30	M	12077	33.0877
1983-05-07	Bronchiolitis obliterans(폐쇄성 세기관지염)	7795310	2016-05-30	M	12077	33.0877
1979-08-20	Corneal erosion(각막 미란)	4159461	2012-11-28	M	12154	33.2986
1983-10-31	Dry eye(건성안증후군)	5061348	2017-03-22	F	12196	33.4137
1983-10-31	Other and unspecified superficial keratitis(기타 및 상세불명의 표재각막염)	5061348	2017-03-22	F	12196	33.4137
1983-10-31	Other atopic dermatitis(기타 아토피성 피부염)	5061348	2017-03-22	F	12196	33.4137
1983-10-31	Keratitis, other(기타 각막염)	5061348	2017-03-22	F	12196	33.4137
1979-08-20	Herpetic keratitis(헤르페스바이러스 각막염)	4159461	2013-02-04	M	12222	33.4849
1979-08-20	Corneal erosion(각막 미란)	4159461	2013-02-04	M	12222	33.4849
1980-03-05	Dry eye(건성안증후군)	5724320	2013-12-27	M	12350	33.8356
1980-03-05	Myopia(근시)	5724320	2013-12-27	M	12350	33.8356
1980-03-05	Atopic dermatitis(아토피성 피부염)	5724320	2013-12-27	M	12350	33.8356
1981-05-01	Dry eye(건성안증후군)	7999198	2015-02-23	F	12351	33.8384
1981-05-01	Retinal disorder, other(기타 망막 장애)	7999198	2015-02-23	F	12351	33.8384
1981-05-01	Stevens-Johnson disease(스티븐스-존슨 증후군)	7999198	2015-02-23	F	12351	33.8384
1981-05-01	Urinary tract infection(요로감염)	7999198	2015-02-23	F	12351	33.8384
1981-05-01	Pregnancy state(임신 상태)	7999198	2015-02-23	F	12351	33.8384
1981-05-01	Other atopic dermatitis(기타 아토피성 피부염)	7999198	2015-02-23	F	12351	33.8384
1979-08-20	Stevens-Johnson disease(스티븐스-존슨 증후군)	4159461	2013-07-03	M	12371	33.8932
1979-08-20	Herpetic keratitis(헤르페스바이러스 각막염)	4159461	2013-07-03	M	12371	33.8932
1979-08-20	Corneal erosion(각막 미란)	4159461	2013-07-03	M	12371	33.8932
1982-12-03	Dry eye(건성안증후군)	8131695	2016-11-09	M	12395	33.9589
1982-12-03	Conjunctivitis, allergic(알레르기성 결막염)	8131695	2016-11-09	M	12395	33.9589
1982-12-03	Gastritis, unspecified(위염, 상세불명)	8131695	2016-11-09	M	12395	33.9589
1982-12-03	Other atopic dermatitis(기타 아토피성 피부염)	8131695	2016-11-09	M	12395	33.9589
1982-12-03	Pterygium(군날개)	8131695	2016-11-09	M	12395	33.9589
1979-08-20	Stevens-Johnson disease(스티븐스-존슨 증후군)	4159461	2013-08-12	M	12411	34.0027
1979-08-20	Herpetic keratitis(헤르페스바이러스 각막염)	4159461	2013-08-12	M	12411	34.0027
1979-08-20	Corneal erosion(각막 미란)	4159461	2013-08-12	M	12411	34.0027
1983-04-11	Dry eye(건성안증후군)	4097642	2017-04-14	M	12422	34.0329
1983-04-11	Conjunctivitis, allergic(알레르기성 결막염)	4097642	2017-04-14	M	12422	34.0329
1983-04-11	Retinal disorder, other(기타 망막 장애)	4097642	2017-04-14	M	12422	34.0329
1983-04-11	Other disorders of refraction(굴절의 기타 장애)	4097642	2017-04-14	M	12422	34.0329
1983-04-11	Abscess of eyelid(눈꺼풀의 농양)	4097642	2017-04-14	M	12422	34.0329
1983-04-11	Other atopic dermatitis(기타 아토피성 피부염)	4097642	2017-04-14	M	12422	34.0329
1981-05-01	Blepharitis(안검염)	7999198	2015-05-11	F	12428	34.0493
1981-05-01	Dry eye(건성안증후군)	7999198	2015-05-11	F	12428	34.0493
1981-05-01	Retinal disorder, other(기타 망막 장애)	7999198	2015-05-11	F	12428	34.0493
1981-05-01	Myopia(근시)	7999198	2015-05-11	F	12428	34.0493
1981-05-01	Stevens-Johnson disease(스티븐스-존슨 증후군)	7999198	2015-05-11	F	12428	34.0493
1981-05-01	Urinary tract infection(요로감염)	7999198	2015-05-11	F	12428	34.0493
1981-05-01	Pregnancy state(임신 상태)	7999198	2015-05-11	F	12428	34.0493
1981-05-01	Increased intraocular pressure(안내압 증가)	7999198	2015-05-11	F	12428	34.0493
1981-05-01	Other atopic dermatitis(기타 아토피성 피부염)	7999198	2015-05-11	F	12428	34.0493
1983-05-07	Dry eye(건성안증후군)	7795310	2017-05-22	M	12434	34.0658
1983-05-07	Allergic rhinitis(앨러지비염)	7795310	2017-05-22	M	12434	34.0658
1983-05-07	Esophageal reflux(식도 역류)	7795310	2017-05-22	M	12434	34.0658
1983-05-07	Atopic dermatitis(아토피성 피부염)	7795310	2017-05-22	M	12434	34.0658
1983-05-07	S/P hematopoietic stem cell transplantation(조혈모세포 이식 상태)	7795310	2017-05-22	M	12434	34.0658
1983-05-07	Acute myeloid leukemia(급성 골수성 백혈병)	7795310	2017-05-22	M	12434	34.0658
1983-05-07	Acute myeloblastic leukemia[AML](급성 골수모구성 백혈병[AML])	7795310	2017-05-22	M	12434	34.0658
1983-05-07	Other atopic dermatitis(기타 아토피성 피부염)	7795310	2017-05-22	M	12434	34.0658
1983-05-07	Graft versus host disease, ocular(이식편대숙주 반응, 눈)	7795310	2017-05-22	M	12434	34.0658
1983-05-07	Bronchiolitis obliterans, moderate(폐쇄성 세기관지염, 중등도)	7795310	2017-05-22	M	12434	34.0658
1983-05-07	Bronchiolitis obliterans(폐쇄성 세기관지염)	7795310	2017-05-22	M	12434	34.0658
1983-05-07	S/P lung transplantation(폐 이식 후 상태)	7795310	2017-05-22	M	12434	34.0658
1982-01-13	Keratitis, unspecified(각막염)	8150375	2016-02-06	F	12442	34.0877
1982-01-13	Myopia(근시)	8150375	2016-02-06	F	12442	34.0877
1982-01-13	Low-tension glaucoma, right(저안압녹내장, 오른쪽)	8150375	2016-02-06	F	12442	34.0877
1979-08-20	Stevens-Johnson disease(스티븐스-존슨 증후군)	4159461	2013-10-21	M	12481	34.1945
1979-08-20	Herpetic keratitis(헤르페스바이러스 각막염)	4159461	2013-10-21	M	12481	34.1945
1979-08-20	Corneal erosion(각막 미란)	4159461	2013-10-21	M	12481	34.1945
1981-05-01	Blepharitis(안검염)	7999198	2015-07-06	F	12484	34.2027
1981-05-01	Dry eye(건성안증후군)	7999198	2015-07-06	F	12484	34.2027
1981-05-01	Retinal disorder, other(기타 망막 장애)	7999198	2015-07-06	F	12484	34.2027
1981-05-01	Myopia(근시)	7999198	2015-07-06	F	12484	34.2027
1981-05-01	Stevens-Johnson disease(스티븐스-존슨 증후군)	7999198	2015-07-06	F	12484	34.2027
1981-05-01	Urinary tract infection(요로감염)	7999198	2015-07-06	F	12484	34.2027
1981-05-01	Pregnancy state(임신 상태)	7999198	2015-07-06	F	12484	34.2027
1981-05-01	Increased intraocular pressure(안내압 증가)	7999198	2015-07-06	F	12484	34.2027
1981-05-01	Other atopic dermatitis(기타 아토피성 피부염)	7999198	2015-07-06	F	12484	34.2027
1979-08-20	Gastritis(위염)	4159461	2013-11-18	M	12509	34.2712
1979-08-20	Atopic dermatitis(아토피성 피부염)	4159461	2013-11-18	M	12509	34.2712
1979-08-20	Stevens-Johnson disease(스티븐스-존슨 증후군)	4159461	2013-11-18	M	12509	34.2712
1979-08-20	Herpetic keratitis(헤르페스바이러스 각막염)	4159461	2013-11-18	M	12509	34.2712
1979-08-20	Corneal erosion(각막 미란)	4159461	2013-11-18	M	12509	34.2712
1978-02-26	Keratitis, other(기타 각막염)	4066952	2012-06-25	F	12538	34.3507
1978-02-26	Corneal opacity(각막 혼탁)	4066952	2012-06-25	F	12538	34.3507
1981-05-01	Blepharitis(안검염)	7999198	2015-09-07	F	12547	34.3753
1981-05-01	Dry eye(건성안증후군)	7999198	2015-09-07	F	12547	34.3753
1981-05-01	Retinal disorder, other(기타 망막 장애)	7999198	2015-09-07	F	12547	34.3753
1981-05-01	Myopia(근시)	7999198	2015-09-07	F	12547	34.3753
1981-05-01	Stevens-Johnson disease(스티븐스-존슨 증후군)	7999198	2015-09-07	F	12547	34.3753
1981-05-01	Urinary tract infection(요로감염)	7999198	2015-09-07	F	12547	34.3753
1981-05-01	Pregnancy state(임신 상태)	7999198	2015-09-07	F	12547	34.3753
1981-05-01	Increased intraocular pressure(안내압 증가)	7999198	2015-09-07	F	12547	34.3753
1981-05-01	Other atopic dermatitis(기타 아토피성 피부염)	7999198	2015-09-07	F	12547	34.3753
1982-04-20	Herpes zoster ophthalmicus(안구 대상포진)	8110130	2016-08-29	M	12550	34.3836
1982-04-20	Corneal edema(각막 부종)	8110130	2016-08-29	M	12550	34.3836
1982-04-20	Retinal disorder, other(기타 망막 장애)	8110130	2016-08-29	M	12550	34.3836
1982-04-20	Unspecified astigmatism(상세불명의 난시)	8110130	2016-08-29	M	12550	34.3836
1982-04-20	Gastritis, unspecified(위염, 상세불명)	8110130	2016-08-29	M	12550	34.3836
[truncated: 3,999 more rows]
